# Supplementary material for: Pan-cancer analysis of microRNA expression profiles highlights microRNAs enriched in normal body cells as effective suppressors of multiple tumor types: A study based on TCGA database
Source: PLoS One. 2022 Apr 27;17(4):e0267291. doi: 10.1371/journal.pone.0267291 (PMC9045663; doi:10.1371/journal.pone.0267291)
Supplement: S1 Table — (XLSX) [file pone.0267291.s005.xlsx]

## Sheet: Oncogenes targeted by normomiRs
Gene Symbol	miRNA family	miRNA (normomiR)	Mature sequence
A1CF	miR-26-5p	hsa-miR-26a-5p	UUCAAGUAAUCCAGGAUAGGCU
A1CF	miR-15-5p/16-5p/195-5p/424-5p/497-5p	hsa-miR-195-5p	UAGCAGCACAGAAAUAUUGGC
A1CF	miR-143-3p	hsa-miR-143-3p	UGAGAUGAAGCACUGUAGCUC
A1CF	let-7-5p/98-5p	hsa-let-7c-5p	UGAGGUAGUAGGUUGUAUGGUU
A1CF	miR-30-5p	hsa-miR-30a-5p	UGUAAACAUCCUCGACUGGAAG
ABCB10	miR-204-5p/211-5p	hsa-miR-204-5p	UUCCCUUUGUCAUCCUAUGCCU
ABCC4	miR-26-5p	hsa-miR-26a-5p	UUCAAGUAAUCCAGGAUAGGCU
ABHD5	miR-26-5p	hsa-miR-26a-5p	UUCAAGUAAUCCAGGAUAGGCU
ABHD5	miR-145-5p	hsa-miR-145-5p	GUCCAGUUUUCCCAGGAAUCCCU
ABHD6	miR-125-5p	hsa-miR-125b-5p	UCCCUGAGACCCUAACUUGUGA
ABHD6	miR-30-5p	hsa-miR-30a-5p	UGUAAACAUCCUCGACUGGAAG
ABI2	miR-1-3p/206	hsa-miR-206	UGGAAUGUAAGGAAGUGUGUGG
ABI2	miR-1-3p/206	hsa-miR-1-3p	UGGAAUGUAAAGAAGUAUGUAU
ABI2	miR-218-5p	hsa-miR-218-5p	UUGUGCUUGAUCUAACCAUGU
ABI2	miR-26-5p	hsa-miR-26a-5p	UUCAAGUAAUCCAGGAUAGGCU
ABL1	miR-30-5p	hsa-miR-30a-5p	UGUAAACAUCCUCGACUGGAAG
ABL2	miR-143-3p	hsa-miR-143-3p	UGAGAUGAAGCACUGUAGCUC
ABL2	miR-26-5p	hsa-miR-26a-5p	UUCAAGUAAUCCAGGAUAGGCU
ABL2	let-7-5p/98-5p	hsa-let-7c-5p	UGAGGUAGUAGGUUGUAUGGUU
ABR	miR-145-5p	hsa-miR-145-5p	GUCCAGUUUUCCCAGGAAUCCCU
ACAP2	miR-30-5p	hsa-miR-30a-5p	UGUAAACAUCCUCGACUGGAAG
ACAP2	miR-26-5p	hsa-miR-26a-5p	UUCAAGUAAUCCAGGAUAGGCU
ACSL1	miR-218-5p	hsa-miR-218-5p	UUGUGCUUGAUCUAACCAUGU
ACSL3	miR-26-5p	hsa-miR-26a-5p	UUCAAGUAAUCCAGGAUAGGCU
ACTB	miR-145-5p	hsa-miR-145-5p	GUCCAGUUUUCCCAGGAAUCCCU
ACTN1	miR-218-5p	hsa-miR-218-5p	UUGUGCUUGAUCUAACCAUGU
ADAM12	miR-1-3p/206	hsa-miR-206	UGGAAUGUAAGGAAGUGUGUGG
ADAM12	miR-29-3p	hsa-miR-29c-3p	UAGCACCAUUUGAAAUCGGUUA
ADAM12	miR-1-3p/206	hsa-miR-1-3p	UGGAAUGUAAAGAAGUAUGUAU
ADAM17	miR-26-5p	hsa-miR-26a-5p	UUCAAGUAAUCCAGGAUAGGCU
ADAM17	miR-145-5p	hsa-miR-145-5p	GUCCAGUUUUCCCAGGAAUCCCU
ADAM19	miR-23-3p	hsa-miR-23b-3p	AUCACAUUGCCAGGGAUUACC
ADAM19	miR-30-5p	hsa-miR-30a-5p	UGUAAACAUCCUCGACUGGAAG
ADAM19	miR-26-5p	hsa-miR-26a-5p	UUCAAGUAAUCCAGGAUAGGCU
ADAM19	miR-145-5p	hsa-miR-145-5p	GUCCAGUUUUCCCAGGAAUCCCU
ADAM9	miR-30-5p	hsa-miR-30a-5p	UGUAAACAUCCUCGACUGGAAG
ADAM9	miR-26-5p	hsa-miR-26a-5p	UUCAAGUAAUCCAGGAUAGGCU
ADAMTS5	miR-204-5p/211-5p	hsa-miR-204-5p	UUCCCUUUGUCAUCCUAUGCCU
ADAMTS8	let-7-5p/98-5p	hsa-let-7c-5p	UGAGGUAGUAGGUUGUAUGGUU
ADCYAP1	miR-145-5p	hsa-miR-145-5p	GUCCAGUUUUCCCAGGAAUCCCU
ADM	miR-26-5p	hsa-miR-26a-5p	UUCAAGUAAUCCAGGAUAGGCU
ADNP	miR-23-3p	hsa-miR-23b-3p	AUCACAUUGCCAGGGAUUACC
ADNP	miR-145-5p	hsa-miR-145-5p	GUCCAGUUUUCCCAGGAAUCCCU
ADO	miR-30-5p	hsa-miR-30a-5p	UGUAAACAUCCUCGACUGGAAG
ADO	miR-139-5p	hsa-miR-139-5p	UCUACAGUGCACGUGUCUCCAGU
ADPGK	miR-1-3p/206	hsa-miR-206	UGGAAUGUAAGGAAGUGUGUGG
ADPGK	miR-145-5p	hsa-miR-145-5p	GUCCAGUUUUCCCAGGAAUCCCU
ADPGK	miR-1-3p/206	hsa-miR-1-3p	UGGAAUGUAAAGAAGUAUGUAU
AFAP1	miR-204-5p/211-5p	hsa-miR-204-5p	UUCCCUUUGUCAUCCUAUGCCU
AFAP1	miR-133a-3p.2/133b	hsa-miR-133b	UUUGGUCCCCUUCAACCAGCUA
AFAP1L2	miR-30-5p	hsa-miR-30a-5p	UGUAAACAUCCUCGACUGGAAG
AFF1	miR-143-3p	hsa-miR-143-3p	UGAGAUGAAGCACUGUAGCUC
AFF1	miR-23-3p	hsa-miR-23b-3p	AUCACAUUGCCAGGGAUUACC
AFF1	miR-381-3p	hsa-miR-381-3p	UAUACAAGGGCAAGCUCUCUGU
AFF3	miR-30-5p	hsa-miR-30a-5p	UGUAAACAUCCUCGACUGGAAG
AFF4	miR-30-5p	hsa-miR-30a-5p	UGUAAACAUCCUCGACUGGAAG
AGO1	miR-143-3p	hsa-miR-143-3p	UGAGAUGAAGCACUGUAGCUC
AGO1	miR-30-5p	hsa-miR-30a-5p	UGUAAACAUCCUCGACUGGAAG
AGO1	miR-15-5p/16-5p/195-5p/424-5p/497-5p	hsa-miR-195-5p	UAGCAGCACAGAAAUAUUGGC
AGO2	miR-30-5p	hsa-miR-30a-5p	UGUAAACAUCCUCGACUGGAAG
AIP	miR-204-5p/211-5p	hsa-miR-204-5p	UUCCCUUUGUCAUCCUAUGCCU
AJUBA	miR-1-3p/206	hsa-miR-206	UGGAAUGUAAGGAAGUGUGUGG
AJUBA	miR-1-3p/206	hsa-miR-1-3p	UGGAAUGUAAAGAAGUAUGUAU
AK4	miR-204-5p/211-5p	hsa-miR-204-5p	UUCCCUUUGUCAUCCUAUGCCU
AK4	miR-15-5p/16-5p/195-5p/424-5p/497-5p	hsa-miR-195-5p	UAGCAGCACAGAAAUAUUGGC
AKAP1	miR-204-5p/211-5p	hsa-miR-204-5p	UUCCCUUUGUCAUCCUAUGCCU
AKAP12	miR-23-3p	hsa-miR-23b-3p	AUCACAUUGCCAGGGAUUACC
AKAP13	miR-143-3p	hsa-miR-143-3p	UGAGAUGAAGCACUGUAGCUC
AKAP9	miR-145-5p	hsa-miR-145-5p	GUCCAGUUUUCCCAGGAAUCCCU
AKIRIN2	miR-139-5p	hsa-miR-139-5p	UCUACAGUGCACGUGUCUCCAGU
AKT1S1	miR-125-5p	hsa-miR-125b-5p	UCCCUGAGACCCUAACUUGUGA
AKT2	let-7-5p/98-5p	hsa-let-7c-5p	UGAGGUAGUAGGUUGUAUGGUU
AKT3	miR-29-3p	hsa-miR-29c-3p	UAGCACCAUUUGAAAUCGGUUA
AKT3	miR-15-5p/16-5p/195-5p/424-5p/497-5p	hsa-miR-195-5p	UAGCAGCACAGAAAUAUUGGC
AKT3	miR-145-5p	hsa-miR-145-5p	GUCCAGUUUUCCCAGGAAUCCCU
ALOX12	miR-15-5p/16-5p/195-5p/424-5p/497-5p	hsa-miR-195-5p	UAGCAGCACAGAAAUAUUGGC
AMER1	miR-30-5p	hsa-miR-30a-5p	UGUAAACAUCCUCGACUGGAAG
AMER1	miR-23-3p	hsa-miR-23b-3p	AUCACAUUGCCAGGGAUUACC
AMOT	miR-1-3p/206	hsa-miR-1-3p	UGGAAUGUAAAGAAGUAUGUAU
AMOT	miR-1-3p/206	hsa-miR-206	UGGAAUGUAAGGAAGUGUGUGG
AMOTL1	miR-30-5p	hsa-miR-30a-5p	UGUAAACAUCCUCGACUGGAAG
AMOTL1	miR-143-3p	hsa-miR-143-3p	UGAGAUGAAGCACUGUAGCUC
AMOTL2	miR-30-5p	hsa-miR-30a-5p	UGUAAACAUCCUCGACUGGAAG
ANGPTL2	miR-204-5p/211-5p	hsa-miR-204-5p	UUCCCUUUGUCAUCCUAUGCCU
ANK1	miR-139-5p	hsa-miR-139-5p	UCUACAGUGCACGUGUCUCCAGU
ANKH	miR-204-5p/211-5p	hsa-miR-204-5p	UUCCCUUUGUCAUCCUAUGCCU
ANKHD1	miR-23-3p	hsa-miR-23b-3p	AUCACAUUGCCAGGGAUUACC
ANKHD1	miR-30-5p	hsa-miR-30a-5p	UGUAAACAUCCUCGACUGGAAG
ANKRD28	miR-145-5p	hsa-miR-145-5p	GUCCAGUUUUCCCAGGAAUCCCU
ANKRD28	miR-133a-3p.2/133b	hsa-miR-133b	UUUGGUCCCCUUCAACCAGCUA
ANKRD28	let-7-5p/98-5p	hsa-let-7c-5p	UGAGGUAGUAGGUUGUAUGGUU
ANTXR2	miR-29-3p	hsa-miR-29c-3p	UAGCACCAUUUGAAAUCGGUUA
ANXA11	miR-15-5p/16-5p/195-5p/424-5p/497-5p	hsa-miR-195-5p	UAGCAGCACAGAAAUAUUGGC
ANXA2	miR-1-3p/206	hsa-miR-206	UGGAAUGUAAGGAAGUGUGUGG
ANXA2	miR-1-3p/206	hsa-miR-1-3p	UGGAAUGUAAAGAAGUAUGUAU
ANXA4	miR-1-3p/206	hsa-miR-1-3p	UGGAAUGUAAAGAAGUAUGUAU
ANXA4	miR-1-3p/206	hsa-miR-206	UGGAAUGUAAGGAAGUGUGUGG
AP1G1	miR-145-5p	hsa-miR-145-5p	GUCCAGUUUUCCCAGGAAUCCCU
APC	miR-26-5p	hsa-miR-26a-5p	UUCAAGUAAUCCAGGAUAGGCU
APC	miR-29-3p	hsa-miR-29c-3p	UAGCACCAUUUGAAAUCGGUUA
APLN	miR-15-5p/16-5p/195-5p/424-5p/497-5p	hsa-miR-195-5p	UAGCAGCACAGAAAUAUUGGC
APLNR	miR-29-3p	hsa-miR-29c-3p	UAGCACCAUUUGAAAUCGGUUA
APP	miR-26-5p	hsa-miR-26a-5p	UUCAAGUAAUCCAGGAUAGGCU
APPBP2	miR-29-3p	hsa-miR-29c-3p	UAGCACCAUUUGAAAUCGGUUA
APPBP2	miR-218-5p	hsa-miR-218-5p	UUGUGCUUGAUCUAACCAUGU
ARF6	miR-218-5p	hsa-miR-218-5p	UUGUGCUUGAUCUAACCAUGU
ARF6	miR-145-5p	hsa-miR-145-5p	GUCCAGUUUUCCCAGGAAUCCCU
ARHGAP5	miR-204-5p/211-5p	hsa-miR-204-5p	UUCCCUUUGUCAUCCUAUGCCU
ARID1A	miR-30-5p	hsa-miR-30a-5p	UGUAAACAUCCUCGACUGGAAG
ARID1B	miR-29-3p	hsa-miR-29c-3p	UAGCACCAUUUGAAAUCGGUUA
ARID3A	miR-125-5p	hsa-miR-125b-5p	UCCCUGAGACCCUAACUUGUGA
ARID3A	let-7-5p/98-5p	hsa-let-7c-5p	UGAGGUAGUAGGUUGUAUGGUU
ARID3B	miR-143-3p	hsa-miR-143-3p	UGAGAUGAAGCACUGUAGCUC
ARID3B	miR-125-5p	hsa-miR-125b-5p	UCCCUGAGACCCUAACUUGUGA
ARID3B	miR-204-5p/211-5p	hsa-miR-204-5p	UUCCCUUUGUCAUCCUAUGCCU
ARID4A	miR-30-5p	hsa-miR-30a-5p	UGUAAACAUCCUCGACUGGAAG
ARID4B	miR-381-3p	hsa-miR-381-3p	UAUACAAGGGCAAGCUCUCUGU
ARID4B	miR-30-5p	hsa-miR-30a-5p	UGUAAACAUCCUCGACUGGAAG
ARID5B	miR-30-5p	hsa-miR-30a-5p	UGUAAACAUCCUCGACUGGAAG
ARL11	miR-145-5p	hsa-miR-145-5p	GUCCAGUUUUCCCAGGAAUCCCU
ARL2	miR-15-5p/16-5p/195-5p/424-5p/497-5p	hsa-miR-195-5p	UAGCAGCACAGAAAUAUUGGC
ARL4C	miR-218-5p	hsa-miR-218-5p	UUGUGCUUGAUCUAACCAUGU
ARL4C	miR-26-5p	hsa-miR-26a-5p	UUCAAGUAAUCCAGGAUAGGCU
ARL4C	miR-204-5p/211-5p	hsa-miR-204-5p	UUCCCUUUGUCAUCCUAUGCCU
ARL5B	miR-145-5p	hsa-miR-145-5p	GUCCAGUUUUCCCAGGAAUCCCU
ARNTL2	miR-26-5p	hsa-miR-26a-5p	UUCAAGUAAUCCAGGAUAGGCU
ARPP19	miR-218-5p	hsa-miR-218-5p	UUGUGCUUGAUCUAACCAUGU
ARPP19	miR-26-5p	hsa-miR-26a-5p	UUCAAGUAAUCCAGGAUAGGCU
ARPP19	miR-15-5p/16-5p/195-5p/424-5p/497-5p	hsa-miR-195-5p	UAGCAGCACAGAAAUAUUGGC
ARPP19	let-7-5p/98-5p	hsa-let-7c-5p	UGAGGUAGUAGGUUGUAUGGUU
ARRB1	miR-204-5p/211-5p	hsa-miR-204-5p	UUCCCUUUGUCAUCCUAUGCCU
ARRB1	miR-133a-3p.2/133b	hsa-miR-133b	UUUGGUCCCCUUCAACCAGCUA
ASAP1	miR-218-5p	hsa-miR-218-5p	UUGUGCUUGAUCUAACCAUGU
ASAP3	miR-143-3p	hsa-miR-143-3p	UGAGAUGAAGCACUGUAGCUC
ASF1A	miR-23-3p	hsa-miR-23b-3p	AUCACAUUGCCAGGGAUUACC
ASF1B	miR-143-3p	hsa-miR-143-3p	UGAGAUGAAGCACUGUAGCUC
ASH1L	miR-139-5p	hsa-miR-139-5p	UCUACAGUGCACGUGUCUCCAGU
ASH1L	miR-15-5p/16-5p/195-5p/424-5p/497-5p	hsa-miR-195-5p	UAGCAGCACAGAAAUAUUGGC
ASPN	miR-26-5p	hsa-miR-26a-5p	UUCAAGUAAUCCAGGAUAGGCU
ASXL3	miR-23-3p	hsa-miR-23b-3p	AUCACAUUGCCAGGGAUUACC
ASXL3	miR-139-5p	hsa-miR-139-5p	UCUACAGUGCACGUGUCUCCAGU
ASXL3	miR-30-5p	hsa-miR-30a-5p	UGUAAACAUCCUCGACUGGAAG
ATF1	miR-30-5p	hsa-miR-30a-5p	UGUAAACAUCCUCGACUGGAAG
ATF1	miR-145-5p	hsa-miR-145-5p	GUCCAGUUUUCCCAGGAAUCCCU
ATF2	miR-1-3p/206	hsa-miR-206	UGGAAUGUAAGGAAGUGUGUGG
ATF2	miR-204-5p/211-5p	hsa-miR-204-5p	UUCCCUUUGUCAUCCUAUGCCU
ATF2	miR-1-3p/206	hsa-miR-1-3p	UGGAAUGUAAAGAAGUAUGUAU
ATF2	miR-26-5p	hsa-miR-26a-5p	UUCAAGUAAUCCAGGAUAGGCU
ATF3	miR-143-3p	hsa-miR-143-3p	UGAGAUGAAGCACUGUAGCUC
ATG4B	let-7-5p/98-5p	hsa-let-7c-5p	UGAGGUAGUAGGUUGUAUGGUU
ATG5	miR-30-5p	hsa-miR-30a-5p	UGUAAACAUCCUCGACUGGAAG
ATG7	miR-204-5p/211-5p	hsa-miR-204-5p	UUCCCUUUGUCAUCCUAUGCCU
ATG9A	miR-29-3p	hsa-miR-29c-3p	UAGCACCAUUUGAAAUCGGUUA
ATM	miR-23-3p	hsa-miR-23b-3p	AUCACAUUGCCAGGGAUUACC
ATP7A	miR-139-5p	hsa-miR-139-5p	UCUACAGUGCACGUGUCUCCAGU
ATP7A	miR-15-5p/16-5p/195-5p/424-5p/497-5p	hsa-miR-195-5p	UAGCAGCACAGAAAUAUUGGC
ATRX	miR-139-5p	hsa-miR-139-5p	UCUACAGUGCACGUGUCUCCAGU
ATXN3	miR-30-5p	hsa-miR-30a-5p	UGUAAACAUCCUCGACUGGAAG
AURKA	miR-26-5p	hsa-miR-26a-5p	UUCAAGUAAUCCAGGAUAGGCU
AVEN	miR-30-5p	hsa-miR-30a-5p	UGUAAACAUCCUCGACUGGAAG
AVL9	miR-30-5p	hsa-miR-30a-5p	UGUAAACAUCCUCGACUGGAAG
AXL	miR-1-3p/206	hsa-miR-1-3p	UGGAAUGUAAAGAAGUAUGUAU
AXL	miR-1-3p/206	hsa-miR-206	UGGAAUGUAAGGAAGUGUGUGG
AZIN1	miR-1-3p/206	hsa-miR-206	UGGAAUGUAAGGAAGUGUGUGG
AZIN1	miR-1-3p/206	hsa-miR-1-3p	UGGAAUGUAAAGAAGUAUGUAU
B3GNT5	miR-30-5p	hsa-miR-30a-5p	UGUAAACAUCCUCGACUGGAAG
B3GNT5	miR-23-3p	hsa-miR-23b-3p	AUCACAUUGCCAGGGAUUACC
B3GNT5	miR-204-5p/211-5p	hsa-miR-204-5p	UUCCCUUUGUCAUCCUAUGCCU
B4GALT1	miR-15-5p/16-5p/195-5p/424-5p/497-5p	hsa-miR-195-5p	UAGCAGCACAGAAAUAUUGGC
BACH1	let-7-5p/98-5p	hsa-let-7c-5p	UGAGGUAGUAGGUUGUAUGGUU
BAP1	miR-125-5p	hsa-miR-125b-5p	UCCCUGAGACCCUAACUUGUGA
BCAT1	miR-26-5p	hsa-miR-26a-5p	UUCAAGUAAUCCAGGAUAGGCU
BCAT1	let-7-5p/98-5p	hsa-let-7c-5p	UGAGGUAGUAGGUUGUAUGGUU
BCAT1	miR-23-3p	hsa-miR-23b-3p	AUCACAUUGCCAGGGAUUACC
BCAT1	miR-218-5p	hsa-miR-218-5p	UUGUGCUUGAUCUAACCAUGU
BCL11B	miR-218-5p	hsa-miR-218-5p	UUGUGCUUGAUCUAACCAUGU
BCL11B	miR-1-3p/206	hsa-miR-1-3p	UGGAAUGUAAAGAAGUAUGUAU
BCL11B	miR-1-3p/206	hsa-miR-206	UGGAAUGUAAGGAAGUGUGUGG
BCL2	miR-15-5p/16-5p/195-5p/424-5p/497-5p	hsa-miR-195-5p	UAGCAGCACAGAAAUAUUGGC
BCL2	miR-204-5p/211-5p	hsa-miR-204-5p	UUCCCUUUGUCAUCCUAUGCCU
BCL2	miR-23-3p	hsa-miR-23b-3p	AUCACAUUGCCAGGGAUUACC
BCL2	miR-125-5p	hsa-miR-125b-5p	UCCCUGAGACCCUAACUUGUGA
BCL2L1	let-7-5p/98-5p	hsa-let-7c-5p	UGAGGUAGUAGGUUGUAUGGUU
BCL2L11	miR-30-5p	hsa-miR-30a-5p	UGUAAACAUCCUCGACUGGAAG
BCL2L2	miR-378-3p	hsa-miR-378c	ACUGGACUUGGAGUCAGAAGAGUGG
BCL2L2	miR-133a-3p.2/133b	hsa-miR-133b	UUUGGUCCCCUUCAACCAGCUA
BCL7B	miR-26-5p	hsa-miR-26a-5p	UUCAAGUAAUCCAGGAUAGGCU
BCL9	miR-218-5p	hsa-miR-218-5p	UUGUGCUUGAUCUAACCAUGU
BCL9L	miR-15-5p/16-5p/195-5p/424-5p/497-5p	hsa-miR-195-5p	UAGCAGCACAGAAAUAUUGGC
BCL9L	miR-204-5p/211-5p	hsa-miR-204-5p	UUCCCUUUGUCAUCCUAUGCCU
BCLAF1	miR-23-3p	hsa-miR-23b-3p	AUCACAUUGCCAGGGAUUACC
BCLAF1	miR-30-5p	hsa-miR-30a-5p	UGUAAACAUCCUCGACUGGAAG
BCOR	miR-30-5p	hsa-miR-30a-5p	UGUAAACAUCCUCGACUGGAAG
BCR	miR-145-5p	hsa-miR-145-5p	GUCCAGUUUUCCCAGGAAUCCCU
BCR	miR-26-5p	hsa-miR-26a-5p	UUCAAGUAAUCCAGGAUAGGCU
BDNF	miR-1-3p/206	hsa-miR-1-3p	UGGAAUGUAAAGAAGUAUGUAU
BDNF	miR-1-3p/206	hsa-miR-206	UGGAAUGUAAGGAAGUGUGUGG
BECN1	miR-30-5p	hsa-miR-30a-5p	UGUAAACAUCCUCGACUGGAAG
BFAR	miR-26-5p	hsa-miR-26a-5p	UUCAAGUAAUCCAGGAUAGGCU
BHLHE22	miR-204-5p/211-5p	hsa-miR-204-5p	UUCCCUUUGUCAUCCUAUGCCU
BIN1	miR-204-5p/211-5p	hsa-miR-204-5p	UUCCCUUUGUCAUCCUAUGCCU
BIRC2	miR-145-5p	hsa-miR-145-5p	GUCCAGUUUUCCCAGGAAUCCCU
BMF	miR-29-3p	hsa-miR-29c-3p	UAGCACCAUUUGAAAUCGGUUA
BMF	miR-125-5p	hsa-miR-125b-5p	UCCCUGAGACCCUAACUUGUGA
BMI1	miR-218-5p	hsa-miR-218-5p	UUGUGCUUGAUCUAACCAUGU
BMP2	miR-378-3p	hsa-miR-378c	ACUGGACUUGGAGUCAGAAGAGUGG
BMP2	miR-204-5p/211-5p	hsa-miR-204-5p	UUCCCUUUGUCAUCCUAUGCCU
BMPR2	miR-23-3p	hsa-miR-23b-3p	AUCACAUUGCCAGGGAUUACC
BMPR2	miR-218-5p	hsa-miR-218-5p	UUGUGCUUGAUCUAACCAUGU
BORA	miR-23-3p	hsa-miR-23b-3p	AUCACAUUGCCAGGGAUUACC
BRCC3	miR-145-5p	hsa-miR-145-5p	GUCCAGUUUUCCCAGGAAUCCCU
BRCC3	miR-218-5p	hsa-miR-218-5p	UUGUGCUUGAUCUAACCAUGU
BRD2	miR-143-3p	hsa-miR-143-3p	UGAGAUGAAGCACUGUAGCUC
BRD4	miR-204-5p/211-5p	hsa-miR-204-5p	UUCCCUUUGUCAUCCUAUGCCU
BTG2	miR-218-5p	hsa-miR-218-5p	UUGUGCUUGAUCUAACCAUGU
BTRC	miR-15-5p/16-5p/195-5p/424-5p/497-5p	hsa-miR-195-5p	UAGCAGCACAGAAAUAUUGGC
BZW1	miR-15-5p/16-5p/195-5p/424-5p/497-5p	hsa-miR-195-5p	UAGCAGCACAGAAAUAUUGGC
BZW1	miR-204-5p/211-5p	hsa-miR-204-5p	UUCCCUUUGUCAUCCUAUGCCU
C1GALT1	miR-26-5p	hsa-miR-26a-5p	UUCAAGUAAUCCAGGAUAGGCU
C1GALT1	let-7-5p/98-5p	hsa-let-7c-5p	UGAGGUAGUAGGUUGUAUGGUU
CACNA1A	miR-29-3p	hsa-miR-29c-3p	UAGCACCAUUUGAAAUCGGUUA
CACNA1A	miR-143-3p	hsa-miR-143-3p	UGAGAUGAAGCACUGUAGCUC
CACNA1D	miR-145-5p	hsa-miR-145-5p	GUCCAGUUUUCCCAGGAAUCCCU
CACNA1G	miR-218-5p	hsa-miR-218-5p	UUGUGCUUGAUCUAACCAUGU
CACYBP	miR-30-5p	hsa-miR-30a-5p	UGUAAACAUCCUCGACUGGAAG
CADM1	miR-145-5p	hsa-miR-145-5p	GUCCAGUUUUCCCAGGAAUCCCU
CAMK2N1	miR-30-5p	hsa-miR-30a-5p	UGUAAACAUCCUCGACUGGAAG
CAMLG	miR-23-3p	hsa-miR-23b-3p	AUCACAUUGCCAGGGAUUACC
CANT1	let-7-5p/98-5p	hsa-let-7c-5p	UGAGGUAGUAGGUUGUAUGGUU
CAP1	miR-133a-3p.2/133b	hsa-miR-133b	UUUGGUCCCCUUCAACCAGCUA
CAPRIN1	miR-23-3p	hsa-miR-23b-3p	AUCACAUUGCCAGGGAUUACC
CAPRIN1	miR-1-3p/206	hsa-miR-1-3p	UGGAAUGUAAAGAAGUAUGUAU
CAPRIN1	miR-15-5p/16-5p/195-5p/424-5p/497-5p	hsa-miR-195-5p	UAGCAGCACAGAAAUAUUGGC
CAPRIN1	miR-1-3p/206	hsa-miR-206	UGGAAUGUAAGGAAGUGUGUGG
CARF	miR-30-5p	hsa-miR-30a-5p	UGUAAACAUCCUCGACUGGAAG
CARF	miR-145-5p	hsa-miR-145-5p	GUCCAGUUUUCCCAGGAAUCCCU
CASK	miR-218-5p	hsa-miR-218-5p	UUGUGCUUGAUCUAACCAUGU
CASP3	let-7-5p/98-5p	hsa-let-7c-5p	UGAGGUAGUAGGUUGUAUGGUU
CASR	miR-15-5p/16-5p/195-5p/424-5p/497-5p	hsa-miR-195-5p	UAGCAGCACAGAAAUAUUGGC
CAV2	miR-23-3p	hsa-miR-23b-3p	AUCACAUUGCCAGGGAUUACC
CAV2	miR-145-5p	hsa-miR-145-5p	GUCCAGUUUUCCCAGGAAUCCCU
CAV2	miR-29-3p	hsa-miR-29c-3p	UAGCACCAUUUGAAAUCGGUUA
CBFA2T3	miR-15-5p/16-5p/195-5p/424-5p/497-5p	hsa-miR-195-5p	UAGCAGCACAGAAAUAUUGGC
CBFA2T3	miR-23-3p	hsa-miR-23b-3p	AUCACAUUGCCAGGGAUUACC
CBFB	miR-30-5p	hsa-miR-30a-5p	UGUAAACAUCCUCGACUGGAAG
CBL	miR-1-3p/206	hsa-miR-206	UGGAAUGUAAGGAAGUGUGUGG
CBL	miR-143-3p	hsa-miR-143-3p	UGAGAUGAAGCACUGUAGCUC
CBL	miR-378-3p	hsa-miR-378c	ACUGGACUUGGAGUCAGAAGAGUGG
CBL	miR-1-3p/206	hsa-miR-1-3p	UGGAAUGUAAAGAAGUAUGUAU
CBL	let-7-5p/98-5p	hsa-let-7c-5p	UGAGGUAGUAGGUUGUAUGGUU
CBLB	miR-23-3p	hsa-miR-23b-3p	AUCACAUUGCCAGGGAUUACC
CBLB	miR-218-5p	hsa-miR-218-5p	UUGUGCUUGAUCUAACCAUGU
CBLB	miR-30-5p	hsa-miR-30a-5p	UGUAAACAUCCUCGACUGGAAG
CBLC	miR-15-5p/16-5p/195-5p/424-5p/497-5p	hsa-miR-195-5p	UAGCAGCACAGAAAUAUUGGC
CBX2	miR-15-5p/16-5p/195-5p/424-5p/497-5p	hsa-miR-195-5p	UAGCAGCACAGAAAUAUUGGC
CBX3	miR-218-5p	hsa-miR-218-5p	UUGUGCUUGAUCUAACCAUGU
CBX4	miR-15-5p/16-5p/195-5p/424-5p/497-5p	hsa-miR-195-5p	UAGCAGCACAGAAAUAUUGGC
CBX5	miR-143-3p	hsa-miR-143-3p	UGAGAUGAAGCACUGUAGCUC
CBX5	miR-378-3p	hsa-miR-378c	ACUGGACUUGGAGUCAGAAGAGUGG
CBX5	let-7-5p/98-5p	hsa-let-7c-5p	UGAGGUAGUAGGUUGUAUGGUU
CBX5	miR-218-5p	hsa-miR-218-5p	UUGUGCUUGAUCUAACCAUGU
CBX6	miR-1-3p/206	hsa-miR-1-3p	UGGAAUGUAAAGAAGUAUGUAU
CBX6	miR-1-3p/206	hsa-miR-206	UGGAAUGUAAGGAAGUGUGUGG
CBX8	miR-218-5p	hsa-miR-218-5p	UUGUGCUUGAUCUAACCAUGU
CBX8	miR-30-5p	hsa-miR-30a-5p	UGUAAACAUCCUCGACUGGAAG
CCAR2	miR-26-5p	hsa-miR-26a-5p	UUCAAGUAAUCCAGGAUAGGCU
CCDC107	miR-145-5p	hsa-miR-145-5p	GUCCAGUUUUCCCAGGAAUCCCU
CCDC43	miR-30-5p	hsa-miR-30a-5p	UGUAAACAUCCUCGACUGGAAG
CCDC50	miR-26-5p	hsa-miR-26a-5p	UUCAAGUAAUCCAGGAUAGGCU
CCDC6	miR-26-5p	hsa-miR-26a-5p	UUCAAGUAAUCCAGGAUAGGCU
CCDC6	miR-23-3p	hsa-miR-23b-3p	AUCACAUUGCCAGGGAUUACC
CCDC6	miR-30-5p	hsa-miR-30a-5p	UGUAAACAUCCUCGACUGGAAG
CCDC6	miR-218-5p	hsa-miR-218-5p	UUGUGCUUGAUCUAACCAUGU
CCDC6	miR-15-5p/16-5p/195-5p/424-5p/497-5p	hsa-miR-195-5p	UAGCAGCACAGAAAUAUUGGC
CCDC68	miR-23-3p	hsa-miR-23b-3p	AUCACAUUGCCAGGGAUUACC
CCDC80	miR-29-3p	hsa-miR-29c-3p	UAGCACCAUUUGAAAUCGGUUA
CCND1	miR-15-5p/16-5p/195-5p/424-5p/497-5p	hsa-miR-195-5p	UAGCAGCACAGAAAUAUUGGC
CCND1	miR-26-5p	hsa-miR-26a-5p	UUCAAGUAAUCCAGGAUAGGCU
CCND2	miR-15-5p/16-5p/195-5p/424-5p/497-5p	hsa-miR-195-5p	UAGCAGCACAGAAAUAUUGGC
CCND2	miR-381-3p	hsa-miR-381-3p	UAUACAAGGGCAAGCUCUCUGU
CCND2	miR-26-5p	hsa-miR-26a-5p	UUCAAGUAAUCCAGGAUAGGCU
CCND2	miR-204-5p/211-5p	hsa-miR-204-5p	UUCCCUUUGUCAUCCUAUGCCU
CCNE1	miR-15-5p/16-5p/195-5p/424-5p/497-5p	hsa-miR-195-5p	UAGCAGCACAGAAAUAUUGGC
CCNE2	miR-30-5p	hsa-miR-30a-5p	UGUAAACAUCCUCGACUGGAAG
CCNF	let-7-5p/98-5p	hsa-let-7c-5p	UGAGGUAGUAGGUUGUAUGGUU
CCNG1	miR-23-3p	hsa-miR-23b-3p	AUCACAUUGCCAGGGAUUACC
CCNH	miR-23-3p	hsa-miR-23b-3p	AUCACAUUGCCAGGGAUUACC
CCNJ	miR-29-3p	hsa-miR-29c-3p	UAGCACCAUUUGAAAUCGGUUA
CCNJ	miR-125-5p	hsa-miR-125b-5p	UCCCUGAGACCCUAACUUGUGA
CCNJ	let-7-5p/98-5p	hsa-let-7c-5p	UGAGGUAGUAGGUUGUAUGGUU
CCNK	miR-30-5p	hsa-miR-30a-5p	UGUAAACAUCCUCGACUGGAAG
CCNK	miR-381-3p	hsa-miR-381-3p	UAUACAAGGGCAAGCUCUCUGU
CCR7	let-7-5p/98-5p	hsa-let-7c-5p	UGAGGUAGUAGGUUGUAUGGUU
CD226	miR-378-3p	hsa-miR-378c	ACUGGACUUGGAGUCAGAAGAGUGG
CD34	miR-125-5p	hsa-miR-125b-5p	UCCCUGAGACCCUAACUUGUGA
CD38	miR-26-5p	hsa-miR-26a-5p	UUCAAGUAAUCCAGGAUAGGCU
CD40	miR-145-5p	hsa-miR-145-5p	GUCCAGUUUUCCCAGGAAUCCCU
CDC25A	miR-15-5p/16-5p/195-5p/424-5p/497-5p	hsa-miR-195-5p	UAGCAGCACAGAAAUAUUGGC
CDC42	miR-1-3p/206	hsa-miR-206	UGGAAUGUAAGGAAGUGUGUGG
CDC42	miR-1-3p/206	hsa-miR-1-3p	UGGAAUGUAAAGAAGUAUGUAU
CDC42	miR-29-3p	hsa-miR-29c-3p	UAGCACCAUUUGAAAUCGGUUA
CDC6	miR-26-5p	hsa-miR-26a-5p	UUCAAGUAAUCCAGGAUAGGCU
CDC7	miR-30-5p	hsa-miR-30a-5p	UGUAAACAUCCUCGACUGGAAG
CDC73	miR-218-5p	hsa-miR-218-5p	UUGUGCUUGAUCUAACCAUGU
CDCA2	miR-15-5p/16-5p/195-5p/424-5p/497-5p	hsa-miR-195-5p	UAGCAGCACAGAAAUAUUGGC
CDCA4	miR-15-5p/16-5p/195-5p/424-5p/497-5p	hsa-miR-195-5p	UAGCAGCACAGAAAUAUUGGC
CDCA7	miR-30-5p	hsa-miR-30a-5p	UGUAAACAUCCUCGACUGGAAG
CDH4	miR-204-5p/211-5p	hsa-miR-204-5p	UUCCCUUUGUCAUCCUAUGCCU
CDH5	miR-125-5p	hsa-miR-125b-5p	UCCCUGAGACCCUAACUUGUGA
CDK1	miR-143-3p	hsa-miR-143-3p	UGAGAUGAAGCACUGUAGCUC
CDK12	miR-30-5p	hsa-miR-30a-5p	UGUAAACAUCCUCGACUGGAAG
CDK13	miR-23-3p	hsa-miR-23b-3p	AUCACAUUGCCAGGGAUUACC
CDK13	miR-204-5p/211-5p	hsa-miR-204-5p	UUCCCUUUGUCAUCCUAUGCCU
CDK14	miR-1-3p/206	hsa-miR-1-3p	UGGAAUGUAAAGAAGUAUGUAU
CDK14	miR-1-3p/206	hsa-miR-206	UGGAAUGUAAGGAAGUGUGUGG
CDK14	miR-26-5p	hsa-miR-26a-5p	UUCAAGUAAUCCAGGAUAGGCU
CDK5R1	miR-15-5p/16-5p/195-5p/424-5p/497-5p	hsa-miR-195-5p	UAGCAGCACAGAAAUAUUGGC
CDK6	miR-26-5p	hsa-miR-26a-5p	UUCAAGUAAUCCAGGAUAGGCU
CDK6	miR-145-5p	hsa-miR-145-5p	GUCCAGUUUUCCCAGGAAUCCCU
CDK6	miR-1-3p/206	hsa-miR-1-3p	UGGAAUGUAAAGAAGUAUGUAU
CDK6	miR-1-3p/206	hsa-miR-206	UGGAAUGUAAGGAAGUGUGUGG
CDK6	miR-218-5p	hsa-miR-218-5p	UUGUGCUUGAUCUAACCAUGU
CDK8	miR-26-5p	hsa-miR-26a-5p	UUCAAGUAAUCCAGGAUAGGCU
CDK8	let-7-5p/98-5p	hsa-let-7c-5p	UGAGGUAGUAGGUUGUAUGGUU
CDKN1A	let-7-5p/98-5p	hsa-let-7c-5p	UGAGGUAGUAGGUUGUAUGGUU
CDKN1C	miR-26-5p	hsa-miR-26a-5p	UUCAAGUAAUCCAGGAUAGGCU
CDON	miR-1-3p/206	hsa-miR-1-3p	UGGAAUGUAAAGAAGUAUGUAU
CDON	miR-1-3p/206	hsa-miR-206	UGGAAUGUAAGGAAGUGUGUGG
CDR1	miR-1-3p/206	hsa-miR-206	UGGAAUGUAAGGAAGUGUGUGG
CDR1	miR-1-3p/206	hsa-miR-1-3p	UGGAAUGUAAAGAAGUAUGUAU
CDYL2	miR-133a-3p.2/133b	hsa-miR-133b	UUUGGUCCCCUUCAACCAGCUA
CEACAM1	miR-30-5p	hsa-miR-30a-5p	UGUAAACAUCCUCGACUGGAAG
CEBPA	miR-218-5p	hsa-miR-218-5p	UUGUGCUUGAUCUAACCAUGU
CEBPA	miR-23-3p	hsa-miR-23b-3p	AUCACAUUGCCAGGGAUUACC
CELSR1	miR-26-5p	hsa-miR-26a-5p	UUCAAGUAAUCCAGGAUAGGCU
CELSR3	miR-30-5p	hsa-miR-30a-5p	UGUAAACAUCCUCGACUGGAAG
CELSR3	miR-204-5p/211-5p	hsa-miR-204-5p	UUCCCUUUGUCAUCCUAUGCCU
CEP128	miR-23-3p	hsa-miR-23b-3p	AUCACAUUGCCAGGGAUUACC
CEP128	miR-133a-3p.2/133b	hsa-miR-133b	UUUGGUCCCCUUCAACCAGCUA
CEP128	miR-143-3p	hsa-miR-143-3p	UGAGAUGAAGCACUGUAGCUC
CEP55	miR-218-5p	hsa-miR-218-5p	UUGUGCUUGAUCUAACCAUGU
CERS6	miR-30-5p	hsa-miR-30a-5p	UGUAAACAUCCUCGACUGGAAG
CGREF1	miR-125-5p	hsa-miR-125b-5p	UCCCUGAGACCCUAACUUGUGA
CHAF1A	miR-26-5p	hsa-miR-26a-5p	UUCAAGUAAUCCAGGAUAGGCU
CHD1	miR-30-5p	hsa-miR-30a-5p	UGUAAACAUCCUCGACUGGAAG
CHD5	miR-204-5p/211-5p	hsa-miR-204-5p	UUCCCUUUGUCAUCCUAUGCCU
CHEK1	miR-15-5p/16-5p/195-5p/424-5p/497-5p	hsa-miR-195-5p	UAGCAGCACAGAAAUAUUGGC
CHEK2	miR-143-3p	hsa-miR-143-3p	UGAGAUGAAGCACUGUAGCUC
CHFR	miR-26-5p	hsa-miR-26a-5p	UUCAAGUAAUCCAGGAUAGGCU
CHKA	miR-30-5p	hsa-miR-30a-5p	UGUAAACAUCCUCGACUGGAAG
CHL1	miR-23-3p	hsa-miR-23b-3p	AUCACAUUGCCAGGGAUUACC
CHL1	miR-30-5p	hsa-miR-30a-5p	UGUAAACAUCCUCGACUGGAAG
CHRM3	miR-30-5p	hsa-miR-30a-5p	UGUAAACAUCCUCGACUGGAAG
CHSY1	miR-218-5p	hsa-miR-218-5p	UUGUGCUUGAUCUAACCAUGU
CHUK	miR-23-3p	hsa-miR-23b-3p	AUCACAUUGCCAGGGAUUACC
CIB2	miR-23-3p	hsa-miR-23b-3p	AUCACAUUGCCAGGGAUUACC
CKAP4	miR-23-3p	hsa-miR-23b-3p	AUCACAUUGCCAGGGAUUACC
CKS2	miR-26-5p	hsa-miR-26a-5p	UUCAAGUAAUCCAGGAUAGGCU
CLCN3	miR-145-5p	hsa-miR-145-5p	GUCCAGUUUUCCCAGGAAUCCCU
CLCN3	miR-1-3p/206	hsa-miR-206	UGGAAUGUAAGGAAGUGUGUGG
CLCN3	miR-1-3p/206	hsa-miR-1-3p	UGGAAUGUAAAGAAGUAUGUAU
CLDN1	miR-29-3p	hsa-miR-29c-3p	UAGCACCAUUUGAAAUCGGUUA
CLDN2	miR-218-5p	hsa-miR-218-5p	UUGUGCUUGAUCUAACCAUGU
CLK3	miR-23-3p	hsa-miR-23b-3p	AUCACAUUGCCAGGGAUUACC
CLOCK	miR-30-5p	hsa-miR-30a-5p	UGUAAACAUCCUCGACUGGAAG
CLSPN	miR-30-5p	hsa-miR-30a-5p	UGUAAACAUCCUCGACUGGAAG
CLTC	miR-1-3p/206	hsa-miR-1-3p	UGGAAUGUAAAGAAGUAUGUAU
CLTC	miR-1-3p/206	hsa-miR-206	UGGAAUGUAAGGAAGUGUGUGG
CMPK1	miR-133a-3p.2/133b	hsa-miR-133b	UUUGGUCCCCUUCAACCAGCUA
CMTM4	miR-26-5p	hsa-miR-26a-5p	UUCAAGUAAUCCAGGAUAGGCU
CMTM4	miR-30-5p	hsa-miR-30a-5p	UGUAAACAUCCUCGACUGGAAG
CMTM6	let-7-5p/98-5p	hsa-let-7c-5p	UGAGGUAGUAGGUUGUAUGGUU
CMTM6	miR-133a-3p.2/133b	hsa-miR-133b	UUUGGUCCCCUUCAACCAGCUA
CNN2	miR-23-3p	hsa-miR-23b-3p	AUCACAUUGCCAGGGAUUACC
CNN2	miR-133a-3p.2/133b	hsa-miR-133b	UUUGGUCCCCUUCAACCAGCUA
CNOT6L	miR-15-5p/16-5p/195-5p/424-5p/497-5p	hsa-miR-195-5p	UAGCAGCACAGAAAUAUUGGC
CNOT6L	miR-23-3p	hsa-miR-23b-3p	AUCACAUUGCCAGGGAUUACC
COL10A1	miR-26-5p	hsa-miR-26a-5p	UUCAAGUAAUCCAGGAUAGGCU
COL11A1	miR-145-5p	hsa-miR-145-5p	GUCCAGUUUUCCCAGGAAUCCCU
COL11A1	miR-29-3p	hsa-miR-29c-3p	UAGCACCAUUUGAAAUCGGUUA
COL11A1	miR-381-3p	hsa-miR-381-3p	UAUACAAGGGCAAGCUCUCUGU
COL1A1	miR-29-3p	hsa-miR-29c-3p	UAGCACCAUUUGAAAUCGGUUA
COL1A1	miR-218-5p	hsa-miR-218-5p	UUGUGCUUGAUCUAACCAUGU
COL3A1	miR-29-3p	hsa-miR-29c-3p	UAGCACCAUUUGAAAUCGGUUA
COL3A1	let-7-5p/98-5p	hsa-let-7c-5p	UGAGGUAGUAGGUUGUAUGGUU
COL4A1	miR-23-3p	hsa-miR-23b-3p	AUCACAUUGCCAGGGAUUACC
COL4A1	miR-29-3p	hsa-miR-29c-3p	UAGCACCAUUUGAAAUCGGUUA
COL5A1	miR-29-3p	hsa-miR-29c-3p	UAGCACCAUUUGAAAUCGGUUA
COL6A3	miR-29-3p	hsa-miR-29c-3p	UAGCACCAUUUGAAAUCGGUUA
COL7A1	miR-29-3p	hsa-miR-29c-3p	UAGCACCAUUUGAAAUCGGUUA
COLQ	miR-23-3p	hsa-miR-23b-3p	AUCACAUUGCCAGGGAUUACC
CORO1C	miR-1-3p/206	hsa-miR-206	UGGAAUGUAAGGAAGUGUGUGG
CORO1C	miR-1-3p/206	hsa-miR-1-3p	UGGAAUGUAAAGAAGUAUGUAU
CORO2A	miR-125-5p	hsa-miR-125b-5p	UCCCUGAGACCCUAACUUGUGA
COX15	miR-23-3p	hsa-miR-23b-3p	AUCACAUUGCCAGGGAUUACC
COX15	miR-204-5p/211-5p	hsa-miR-204-5p	UUCCCUUUGUCAUCCUAUGCCU
CPA4	let-7-5p/98-5p	hsa-let-7c-5p	UGAGGUAGUAGGUUGUAUGGUU
CPEB1	let-7-5p/98-5p	hsa-let-7c-5p	UGAGGUAGUAGGUUGUAUGGUU
CPEB2	miR-23-3p	hsa-miR-23b-3p	AUCACAUUGCCAGGGAUUACC
CPEB2	miR-15-5p/16-5p/195-5p/424-5p/497-5p	hsa-miR-195-5p	UAGCAGCACAGAAAUAUUGGC
CPEB4	miR-145-5p	hsa-miR-145-5p	GUCCAGUUUUCCCAGGAAUCCCU
CPEB4	miR-30-5p	hsa-miR-30a-5p	UGUAAACAUCCUCGACUGGAAG
CPM	miR-26-5p	hsa-miR-26a-5p	UUCAAGUAAUCCAGGAUAGGCU
CPNE3	miR-133a-3p.2/133b	hsa-miR-133b	UUUGGUCCCCUUCAACCAGCUA
CPXM2	miR-1-3p/206	hsa-miR-206	UGGAAUGUAAGGAAGUGUGUGG
CPXM2	miR-1-3p/206	hsa-miR-1-3p	UGGAAUGUAAAGAAGUAUGUAU
CREB1	miR-204-5p/211-5p	hsa-miR-204-5p	UUCCCUUUGUCAUCCUAUGCCU
CREB1	miR-218-5p	hsa-miR-218-5p	UUGUGCUUGAUCUAACCAUGU
CREB1	miR-26-5p	hsa-miR-26a-5p	UUCAAGUAAUCCAGGAUAGGCU
CREBRF	miR-15-5p/16-5p/195-5p/424-5p/497-5p	hsa-miR-195-5p	UAGCAGCACAGAAAUAUUGGC
CREBRF	miR-378-3p	hsa-miR-378c	ACUGGACUUGGAGUCAGAAGAGUGG
CRISPLD2	miR-145-5p	hsa-miR-145-5p	GUCCAGUUUUCCCAGGAAUCCCU
CRK	miR-381-3p	hsa-miR-381-3p	UAUACAAGGGCAAGCUCUCUGU
CRKL	miR-30-5p	hsa-miR-30a-5p	UGUAAACAUCCUCGACUGGAAG
CRKL	miR-145-5p	hsa-miR-145-5p	GUCCAGUUUUCCCAGGAAUCCCU
CRTC1	miR-145-5p	hsa-miR-145-5p	GUCCAGUUUUCCCAGGAAUCCCU
CSE1L	miR-23-3p	hsa-miR-23b-3p	AUCACAUUGCCAGGGAUUACC
CSMD1	miR-23-3p	hsa-miR-23b-3p	AUCACAUUGCCAGGGAUUACC
CSNK2A1	miR-218-5p	hsa-miR-218-5p	UUGUGCUUGAUCUAACCAUGU
CTCF	miR-23-3p	hsa-miR-23b-3p	AUCACAUUGCCAGGGAUUACC
CTHRC1	miR-30-5p	hsa-miR-30a-5p	UGUAAACAUCCUCGACUGGAAG
CTNNBIP1	miR-145-5p	hsa-miR-145-5p	GUCCAGUUUUCCCAGGAAUCCCU
CTNNBIP1	miR-23-3p	hsa-miR-23b-3p	AUCACAUUGCCAGGGAUUACC
CTNND1	miR-145-5p	hsa-miR-145-5p	GUCCAGUUUUCCCAGGAAUCCCU
CTNND1	miR-1-3p/206	hsa-miR-206	UGGAAUGUAAGGAAGUGUGUGG
CTNND1	miR-1-3p/206	hsa-miR-1-3p	UGGAAUGUAAAGAAGUAUGUAU
CUL2	miR-30-5p	hsa-miR-30a-5p	UGUAAACAUCCUCGACUGGAAG
CXCR4	miR-1-3p/206	hsa-miR-1-3p	UGGAAUGUAAAGAAGUAUGUAU
CXCR4	miR-1-3p/206	hsa-miR-206	UGGAAUGUAAGGAAGUGUGUGG
CYB561	miR-30-5p	hsa-miR-30a-5p	UGUAAACAUCCUCGACUGGAAG
CYLD	miR-30-5p	hsa-miR-30a-5p	UGUAAACAUCCUCGACUGGAAG
CYP24A1	miR-125-5p	hsa-miR-125b-5p	UCCCUGAGACCCUAACUUGUGA
CYP24A1	miR-30-5p	hsa-miR-30a-5p	UGUAAACAUCCUCGACUGGAAG
DAAM2	miR-30-5p	hsa-miR-30a-5p	UGUAAACAUCCUCGACUGGAAG
DAB2	miR-145-5p	hsa-miR-145-5p	GUCCAGUUUUCCCAGGAAUCCCU
DACH1	miR-145-5p	hsa-miR-145-5p	GUCCAGUUUUCCCAGGAAUCCCU
DACT1	miR-30-5p	hsa-miR-30a-5p	UGUAAACAUCCUCGACUGGAAG
DACT1	miR-378-3p	hsa-miR-378c	ACUGGACUUGGAGUCAGAAGAGUGG
DAPK1	miR-143-3p	hsa-miR-143-3p	UGAGAUGAAGCACUGUAGCUC
DAPK1	miR-26-5p	hsa-miR-26a-5p	UUCAAGUAAUCCAGGAUAGGCU
DAPK1	miR-23-3p	hsa-miR-23b-3p	AUCACAUUGCCAGGGAUUACC
DBH	miR-204-5p/211-5p	hsa-miR-204-5p	UUCCCUUUGUCAUCCUAUGCCU
DBN1	miR-218-5p	hsa-miR-218-5p	UUGUGCUUGAUCUAACCAUGU
DCBLD1	miR-26-5p	hsa-miR-26a-5p	UUCAAGUAAUCCAGGAUAGGCU
DCBLD1	miR-30-5p	hsa-miR-30a-5p	UGUAAACAUCCUCGACUGGAAG
DCBLD1	miR-133a-3p.2/133b	hsa-miR-133b	UUUGGUCCCCUUCAACCAGCUA
DCBLD2	miR-23-3p	hsa-miR-23b-3p	AUCACAUUGCCAGGGAUUACC
DCC	miR-139-5p	hsa-miR-139-5p	UCUACAGUGCACGUGUCUCCAGU
DCC	miR-381-3p	hsa-miR-381-3p	UAUACAAGGGCAAGCUCUCUGU
DCLK1	miR-26-5p	hsa-miR-26a-5p	UUCAAGUAAUCCAGGAUAGGCU
DCP1A	miR-30-5p	hsa-miR-30a-5p	UGUAAACAUCCUCGACUGGAAG
DCP1A	miR-15-5p/16-5p/195-5p/424-5p/497-5p	hsa-miR-195-5p	UAGCAGCACAGAAAUAUUGGC
DCUN1D1	miR-218-5p	hsa-miR-218-5p	UUGUGCUUGAUCUAACCAUGU
DCUN1D1	miR-30-5p	hsa-miR-30a-5p	UGUAAACAUCCUCGACUGGAAG
DCUN1D1	miR-23-3p	hsa-miR-23b-3p	AUCACAUUGCCAGGGAUUACC
DCUN1D5	miR-23-3p	hsa-miR-23b-3p	AUCACAUUGCCAGGGAUUACC
DCUN1D5	miR-218-5p	hsa-miR-218-5p	UUGUGCUUGAUCUAACCAUGU
DCUN1D5	miR-26-5p	hsa-miR-26a-5p	UUCAAGUAAUCCAGGAUAGGCU
DCX	miR-378-3p	hsa-miR-378c	ACUGGACUUGGAGUCAGAAGAGUGG
DCX	miR-143-3p	hsa-miR-143-3p	UGAGAUGAAGCACUGUAGCUC
DCX	miR-30-5p	hsa-miR-30a-5p	UGUAAACAUCCUCGACUGGAAG
DDAH1	miR-30-5p	hsa-miR-30a-5p	UGUAAACAUCCUCGACUGGAAG
DDAH1	miR-378-3p	hsa-miR-378c	ACUGGACUUGGAGUCAGAAGAGUGG
DDB2	miR-125-5p	hsa-miR-125b-5p	UCCCUGAGACCCUAACUUGUGA
DDIT4	miR-30-5p	hsa-miR-30a-5p	UGUAAACAUCCUCGACUGGAAG
DDX3X	miR-29-3p	hsa-miR-29c-3p	UAGCACCAUUUGAAAUCGGUUA
DDX3X	miR-15-5p/16-5p/195-5p/424-5p/497-5p	hsa-miR-195-5p	UAGCAGCACAGAAAUAUUGGC
DDX6	miR-381-3p	hsa-miR-381-3p	UAUACAAGGGCAAGCUCUCUGU
DENND4C	miR-143-3p	hsa-miR-143-3p	UGAGAUGAAGCACUGUAGCUC
DENND4C	miR-381-3p	hsa-miR-381-3p	UAUACAAGGGCAAGCUCUCUGU
DEPDC1	miR-26-5p	hsa-miR-26a-5p	UUCAAGUAAUCCAGGAUAGGCU
DEPDC1	miR-23-3p	hsa-miR-23b-3p	AUCACAUUGCCAGGGAUUACC
DEPDC1B	miR-26-5p	hsa-miR-26a-5p	UUCAAGUAAUCCAGGAUAGGCU
DES	miR-218-5p	hsa-miR-218-5p	UUGUGCUUGAUCUAACCAUGU
DGCR8	miR-204-5p/211-5p	hsa-miR-204-5p	UUCCCUUUGUCAUCCUAUGCCU
DGKB	miR-30-5p	hsa-miR-30a-5p	UGUAAACAUCCUCGACUGGAAG
DGKZ	miR-1-3p/206	hsa-miR-206	UGGAAUGUAAGGAAGUGUGUGG
DGKZ	miR-1-3p/206	hsa-miR-1-3p	UGGAAUGUAAAGAAGUAUGUAU
DGKZ	miR-30-5p	hsa-miR-30a-5p	UGUAAACAUCCUCGACUGGAAG
DHFR	miR-23-3p	hsa-miR-23b-3p	AUCACAUUGCCAGGGAUUACC
DHH	miR-204-5p/211-5p	hsa-miR-204-5p	UUCCCUUUGUCAUCCUAUGCCU
DICER1	miR-29-3p	hsa-miR-29c-3p	UAGCACCAUUUGAAAUCGGUUA
DIP2B	miR-143-3p	hsa-miR-143-3p	UGAGAUGAAGCACUGUAGCUC
DIRAS2	miR-23-3p	hsa-miR-23b-3p	AUCACAUUGCCAGGGAUUACC
DIS3	miR-204-5p/211-5p	hsa-miR-204-5p	UUCCCUUUGUCAUCCUAUGCCU
DIXDC1	miR-15-5p/16-5p/195-5p/424-5p/497-5p	hsa-miR-195-5p	UAGCAGCACAGAAAUAUUGGC
DLK1	miR-143-3p	hsa-miR-143-3p	UGAGAUGAAGCACUGUAGCUC
DLL4	miR-30-5p	hsa-miR-30a-5p	UGUAAACAUCCUCGACUGGAAG
DLX6	miR-145-5p	hsa-miR-145-5p	GUCCAGUUUUCCCAGGAAUCCCU
DMD	miR-139-5p	hsa-miR-139-5p	UCUACAGUGCACGUGUCUCCAGU
DMD	let-7-5p/98-5p	hsa-let-7c-5p	UGAGGUAGUAGGUUGUAUGGUU
DMTF1	miR-23-3p	hsa-miR-23b-3p	AUCACAUUGCCAGGGAUUACC
DMTF1	miR-204-5p/211-5p	hsa-miR-204-5p	UUCCCUUUGUCAUCCUAUGCCU
DMTF1	miR-15-5p/16-5p/195-5p/424-5p/497-5p	hsa-miR-195-5p	UAGCAGCACAGAAAUAUUGGC
DMTF1	miR-381-3p	hsa-miR-381-3p	UAUACAAGGGCAAGCUCUCUGU
DNA2	let-7-5p/98-5p	hsa-let-7c-5p	UGAGGUAGUAGGUUGUAUGGUU
DNAJB4	miR-15-5p/16-5p/195-5p/424-5p/497-5p	hsa-miR-195-5p	UAGCAGCACAGAAAUAUUGGC
DNAJC27	miR-378-3p	hsa-miR-378c	ACUGGACUUGGAGUCAGAAGAGUGG
DNM2	miR-204-5p/211-5p	hsa-miR-204-5p	UUCCCUUUGUCAUCCUAUGCCU
DNM3	miR-23-3p	hsa-miR-23b-3p	AUCACAUUGCCAGGGAUUACC
DNMT3A	miR-145-5p	hsa-miR-145-5p	GUCCAGUUUUCCCAGGAAUCCCU
DNMT3A	miR-29-3p	hsa-miR-29c-3p	UAGCACCAUUUGAAAUCGGUUA
DNMT3A	miR-26-5p	hsa-miR-26a-5p	UUCAAGUAAUCCAGGAUAGGCU
DNMT3A	miR-30-5p	hsa-miR-30a-5p	UGUAAACAUCCUCGACUGGAAG
DNMT3A	miR-1-3p/206	hsa-miR-1-3p	UGGAAUGUAAAGAAGUAUGUAU
DNMT3A	miR-1-3p/206	hsa-miR-206	UGGAAUGUAAGGAAGUGUGUGG
DNMT3B	miR-29-3p	hsa-miR-29c-3p	UAGCACCAUUUGAAAUCGGUUA
DOK6	miR-23-3p	hsa-miR-23b-3p	AUCACAUUGCCAGGGAUUACC
DONSON	miR-1-3p/206	hsa-miR-206	UGGAAUGUAAGGAAGUGUGUGG
DONSON	miR-1-3p/206	hsa-miR-1-3p	UGGAAUGUAAAGAAGUAUGUAU
DPH1	let-7-5p/98-5p	hsa-let-7c-5p	UGAGGUAGUAGGUUGUAUGGUU
DPYSL2	miR-29-3p	hsa-miR-29c-3p	UAGCACCAUUUGAAAUCGGUUA
DPYSL2	miR-30-5p	hsa-miR-30a-5p	UGUAAACAUCCUCGACUGGAAG
DR1	miR-204-5p/211-5p	hsa-miR-204-5p	UUCCCUUUGUCAUCCUAUGCCU
DR1	miR-26-5p	hsa-miR-26a-5p	UUCAAGUAAUCCAGGAUAGGCU
DRAM2	miR-125-5p	hsa-miR-125b-5p	UCCCUGAGACCCUAACUUGUGA
DRD1	miR-30-5p	hsa-miR-30a-5p	UGUAAACAUCCUCGACUGGAAG
DRG1	miR-204-5p/211-5p	hsa-miR-204-5p	UUCCCUUUGUCAUCCUAUGCCU
DRG1	miR-145-5p	hsa-miR-145-5p	GUCCAGUUUUCCCAGGAAUCCCU
DRG1	miR-23-3p	hsa-miR-23b-3p	AUCACAUUGCCAGGGAUUACC
DSG3	let-7-5p/98-5p	hsa-let-7c-5p	UGAGGUAGUAGGUUGUAUGGUU
DUSP5	miR-26-5p	hsa-miR-26a-5p	UUCAAGUAAUCCAGGAUAGGCU
DUSP5	miR-218-5p	hsa-miR-218-5p	UUGUGCUUGAUCUAACCAUGU
DUSP5	miR-23-3p	hsa-miR-23b-3p	AUCACAUUGCCAGGGAUUACC
DUSP6	miR-145-5p	hsa-miR-145-5p	GUCCAGUUUUCCCAGGAAUCCCU
DYRK1A	miR-23-3p	hsa-miR-23b-3p	AUCACAUUGCCAGGGAUUACC
DYRK1A	miR-145-5p	hsa-miR-145-5p	GUCCAGUUUUCCCAGGAAUCCCU
DYRK1B	miR-15-5p/16-5p/195-5p/424-5p/497-5p	hsa-miR-195-5p	UAGCAGCACAGAAAUAUUGGC
E2F2	miR-125-5p	hsa-miR-125b-5p	UCCCUGAGACCCUAACUUGUGA
E2F3	miR-125-5p	hsa-miR-125b-5p	UCCCUGAGACCCUAACUUGUGA
E2F3	miR-15-5p/16-5p/195-5p/424-5p/497-5p	hsa-miR-195-5p	UAGCAGCACAGAAAUAUUGGC
E2F5	miR-1-3p/206	hsa-miR-1-3p	UGGAAUGUAAAGAAGUAUGUAU
E2F5	miR-1-3p/206	hsa-miR-206	UGGAAUGUAAGGAAGUGUGUGG
E2F6	let-7-5p/98-5p	hsa-let-7c-5p	UGAGGUAGUAGGUUGUAUGGUU
E2F7	miR-26-5p	hsa-miR-26a-5p	UUCAAGUAAUCCAGGAUAGGCU
EBF1	miR-381-3p	hsa-miR-381-3p	UAUACAAGGGCAAGCUCUCUGU
EBF1	miR-139-5p	hsa-miR-139-5p	UCUACAGUGCACGUGUCUCCAGU
EBF1	miR-218-5p	hsa-miR-218-5p	UUGUGCUUGAUCUAACCAUGU
EBF1	miR-145-5p	hsa-miR-145-5p	GUCCAGUUUUCCCAGGAAUCCCU
EDNRB	miR-30-5p	hsa-miR-30a-5p	UGUAAACAUCCUCGACUGGAAG
EDNRB	miR-23-3p	hsa-miR-23b-3p	AUCACAUUGCCAGGGAUUACC
EED	miR-30-5p	hsa-miR-30a-5p	UGUAAACAUCCUCGACUGGAAG
EED	miR-15-5p/16-5p/195-5p/424-5p/497-5p	hsa-miR-195-5p	UAGCAGCACAGAAAUAUUGGC
EEF2K	miR-1-3p/206	hsa-miR-1-3p	UGGAAUGUAAAGAAGUAUGUAU
EEF2K	miR-30-5p	hsa-miR-30a-5p	UGUAAACAUCCUCGACUGGAAG
EEF2K	miR-1-3p/206	hsa-miR-206	UGGAAUGUAAGGAAGUGUGUGG
EFNB2	miR-1-3p/206	hsa-miR-206	UGGAAUGUAAGGAAGUGUGUGG
EFNB2	miR-1-3p/206	hsa-miR-1-3p	UGGAAUGUAAAGAAGUAUGUAU
EFS	miR-143-3p	hsa-miR-143-3p	UGAGAUGAAGCACUGUAGCUC
EGLN2	miR-23-3p	hsa-miR-23b-3p	AUCACAUUGCCAGGGAUUACC
EGLN3	miR-218-5p	hsa-miR-218-5p	UUGUGCUUGAUCUAACCAUGU
EGR3	let-7-5p/98-5p	hsa-let-7c-5p	UGAGGUAGUAGGUUGUAUGGUU
EIF1AX	miR-1-3p/206	hsa-miR-1-3p	UGGAAUGUAAAGAAGUAUGUAU
EIF1AX	miR-1-3p/206	hsa-miR-206	UGGAAUGUAAGGAAGUGUGUGG
EIF2AK2	miR-145-5p	hsa-miR-145-5p	GUCCAGUUUUCCCAGGAAUCCCU
EIF3A	miR-23-3p	hsa-miR-23b-3p	AUCACAUUGCCAGGGAUUACC
EIF3A	miR-30-5p	hsa-miR-30a-5p	UGUAAACAUCCUCGACUGGAAG
EIF3A	miR-26-5p	hsa-miR-26a-5p	UUCAAGUAAUCCAGGAUAGGCU
EIF3J	miR-145-5p	hsa-miR-145-5p	GUCCAGUUUUCCCAGGAAUCCCU
EIF4A1	miR-133a-3p.2/133b	hsa-miR-133b	UUUGGUCCCCUUCAACCAGCUA
EIF4G2	miR-139-5p	hsa-miR-139-5p	UCUACAGUGCACGUGUCUCCAGU
EIF5A2	miR-30-5p	hsa-miR-30a-5p	UGUAAACAUCCUCGACUGGAAG
EIF5A2	miR-218-5p	hsa-miR-218-5p	UUGUGCUUGAUCUAACCAUGU
ELAVL1	miR-133a-3p.2/133b	hsa-miR-133b	UUUGGUCCCCUUCAACCAGCUA
ELF3	miR-133a-3p.2/133b	hsa-miR-133b	UUUGGUCCCCUUCAACCAGCUA
ELF4	miR-23-3p	hsa-miR-23b-3p	AUCACAUUGCCAGGGAUUACC
ELF5	miR-23-3p	hsa-miR-23b-3p	AUCACAUUGCCAGGGAUUACC
ELFN2	miR-218-5p	hsa-miR-218-5p	UUGUGCUUGAUCUAACCAUGU
ELK3	miR-30-5p	hsa-miR-30a-5p	UGUAAACAUCCUCGACUGGAAG
ELK4	miR-145-5p	hsa-miR-145-5p	GUCCAGUUUUCCCAGGAAUCCCU
ELK4	miR-218-5p	hsa-miR-218-5p	UUGUGCUUGAUCUAACCAUGU
ELL2	miR-30-5p	hsa-miR-30a-5p	UGUAAACAUCCUCGACUGGAAG
ELL2	miR-204-5p/211-5p	hsa-miR-204-5p	UUCCCUUUGUCAUCCUAUGCCU
ELOVL6	miR-15-5p/16-5p/195-5p/424-5p/497-5p	hsa-miR-195-5p	UAGCAGCACAGAAAUAUUGGC
ELOVL6	miR-1-3p/206	hsa-miR-1-3p	UGGAAUGUAAAGAAGUAUGUAU
ELOVL6	miR-1-3p/206	hsa-miR-206	UGGAAUGUAAGGAAGUGUGUGG
ELOVL6	miR-30-5p	hsa-miR-30a-5p	UGUAAACAUCCUCGACUGGAAG
EML4	miR-30-5p	hsa-miR-30a-5p	UGUAAACAUCCUCGACUGGAAG
EML4	miR-139-5p	hsa-miR-139-5p	UCUACAGUGCACGUGUCUCCAGU
EMP2	miR-133a-3p.2/133b	hsa-miR-133b	UUUGGUCCCCUUCAACCAGCUA
ENAH	miR-23-3p	hsa-miR-23b-3p	AUCACAUUGCCAGGGAUUACC
ENHO	miR-145-5p	hsa-miR-145-5p	GUCCAGUUUUCCCAGGAAUCCCU
ENHO	miR-29-3p	hsa-miR-29c-3p	UAGCACCAUUUGAAAUCGGUUA
ENPEP	miR-125-5p	hsa-miR-125b-5p	UCCCUGAGACCCUAACUUGUGA
ENTPD5	miR-23-3p	hsa-miR-23b-3p	AUCACAUUGCCAGGGAUUACC
ENTPD5	miR-15-5p/16-5p/195-5p/424-5p/497-5p	hsa-miR-195-5p	UAGCAGCACAGAAAUAUUGGC
EOMES	miR-23-3p	hsa-miR-23b-3p	AUCACAUUGCCAGGGAUUACC
EOMES	miR-139-5p	hsa-miR-139-5p	UCUACAGUGCACGUGUCUCCAGU
EPAS1	miR-23-3p	hsa-miR-23b-3p	AUCACAUUGCCAGGGAUUACC
EPB41	miR-30-5p	hsa-miR-30a-5p	UGUAAACAUCCUCGACUGGAAG
EPB41L3	miR-30-5p	hsa-miR-30a-5p	UGUAAACAUCCUCGACUGGAAG
EPB41L5	miR-145-5p	hsa-miR-145-5p	GUCCAGUUUUCCCAGGAAUCCCU
EPHA2	miR-26-5p	hsa-miR-26a-5p	UUCAAGUAAUCCAGGAUAGGCU
EPHA7	miR-218-5p	hsa-miR-218-5p	UUGUGCUUGAUCUAACCAUGU
EPHA7	miR-204-5p/211-5p	hsa-miR-204-5p	UUCCCUUUGUCAUCCUAUGCCU
EPHA7	miR-133a-3p.2/133b	hsa-miR-133b	UUUGGUCCCCUUCAACCAGCUA
EPHA7	miR-15-5p/16-5p/195-5p/424-5p/497-5p	hsa-miR-195-5p	UAGCAGCACAGAAAUAUUGGC
EPHB2	miR-30-5p	hsa-miR-30a-5p	UGUAAACAUCCUCGACUGGAAG
EPHB2	miR-23-3p	hsa-miR-23b-3p	AUCACAUUGCCAGGGAUUACC
EPHB2	miR-204-5p/211-5p	hsa-miR-204-5p	UUCCCUUUGUCAUCCUAUGCCU
EPHB6	miR-204-5p/211-5p	hsa-miR-204-5p	UUCCCUUUGUCAUCCUAUGCCU
EPS8	miR-218-5p	hsa-miR-218-5p	UUGUGCUUGAUCUAACCAUGU
EPS8	miR-143-3p	hsa-miR-143-3p	UGAGAUGAAGCACUGUAGCUC
EPS8	miR-381-3p	hsa-miR-381-3p	UAUACAAGGGCAAGCUCUCUGU
ERBB2	miR-125-5p	hsa-miR-125b-5p	UCCCUGAGACCCUAACUUGUGA
ERBB3	miR-125-5p	hsa-miR-125b-5p	UCCCUGAGACCCUAACUUGUGA
ERBB3	miR-143-3p	hsa-miR-143-3p	UGAGAUGAAGCACUGUAGCUC
ERBB4	miR-23-3p	hsa-miR-23b-3p	AUCACAUUGCCAGGGAUUACC
ERBB4	miR-143-3p	hsa-miR-143-3p	UGAGAUGAAGCACUGUAGCUC
ERBB4	miR-145-5p	hsa-miR-145-5p	GUCCAGUUUUCCCAGGAAUCCCU
ERBB4	miR-15-5p/16-5p/195-5p/424-5p/497-5p	hsa-miR-195-5p	UAGCAGCACAGAAAUAUUGGC
ERG	miR-30-5p	hsa-miR-30a-5p	UGUAAACAUCCUCGACUGGAAG
ERG	miR-145-5p	hsa-miR-145-5p	GUCCAGUUUUCCCAGGAAUCCCU
ERN1	miR-145-5p	hsa-miR-145-5p	GUCCAGUUUUCCCAGGAAUCCCU
ERN1	miR-139-5p	hsa-miR-139-5p	UCUACAGUGCACGUGUCUCCAGU
ERRFI1	miR-30-5p	hsa-miR-30a-5p	UGUAAACAUCCUCGACUGGAAG
ERRFI1	miR-218-5p	hsa-miR-218-5p	UUGUGCUUGAUCUAACCAUGU
ESR2	miR-204-5p/211-5p	hsa-miR-204-5p	UUCCCUUUGUCAUCCUAUGCCU
ESRRA	miR-125-5p	hsa-miR-125b-5p	UCCCUGAGACCCUAACUUGUGA
ESRRG	miR-204-5p/211-5p	hsa-miR-204-5p	UUCCCUUUGUCAUCCUAUGCCU
ESRRG	miR-23-3p	hsa-miR-23b-3p	AUCACAUUGCCAGGGAUUACC
ETS1	miR-1-3p/206	hsa-miR-206	UGGAAUGUAAGGAAGUGUGUGG
ETS1	miR-1-3p/206	hsa-miR-1-3p	UGGAAUGUAAAGAAGUAUGUAU
ETS1	miR-125-5p	hsa-miR-125b-5p	UCCCUGAGACCCUAACUUGUGA
ETV6	miR-29-3p	hsa-miR-29c-3p	UAGCACCAUUUGAAAUCGGUUA
ETV6	miR-143-3p	hsa-miR-143-3p	UGAGAUGAAGCACUGUAGCUC
EYA1	miR-15-5p/16-5p/195-5p/424-5p/497-5p	hsa-miR-195-5p	UAGCAGCACAGAAAUAUUGGC
EYA4	miR-15-5p/16-5p/195-5p/424-5p/497-5p	hsa-miR-195-5p	UAGCAGCACAGAAAUAUUGGC
EYA4	miR-145-5p	hsa-miR-145-5p	GUCCAGUUUUCCCAGGAAUCCCU
EZH2	miR-26-5p	hsa-miR-26a-5p	UUCAAGUAAUCCAGGAUAGGCU
EZR	miR-204-5p/211-5p	hsa-miR-204-5p	UUCCCUUUGUCAUCCUAUGCCU
FAM168B	miR-204-5p/211-5p	hsa-miR-204-5p	UUCCCUUUGUCAUCCUAUGCCU
FAM193B	miR-29-3p	hsa-miR-29c-3p	UAGCACCAUUUGAAAUCGGUUA
FAM3C	miR-218-5p	hsa-miR-218-5p	UUGUGCUUGAUCUAACCAUGU
FAM83A	miR-1-3p/206	hsa-miR-1-3p	UGGAAUGUAAAGAAGUAUGUAU
FAM83A	miR-1-3p/206	hsa-miR-206	UGGAAUGUAAGGAAGUGUGUGG
FAM83F	miR-30-5p	hsa-miR-30a-5p	UGUAAACAUCCUCGACUGGAAG
FAM83F	miR-125-5p	hsa-miR-125b-5p	UCCCUGAGACCCUAACUUGUGA
FAM83F	miR-204-5p/211-5p	hsa-miR-204-5p	UUCCCUUUGUCAUCCUAUGCCU
FAP	miR-30-5p	hsa-miR-30a-5p	UGUAAACAUCCUCGACUGGAAG
FAS	let-7-5p/98-5p	hsa-let-7c-5p	UGAGGUAGUAGGUUGUAUGGUU
FAS	miR-23-3p	hsa-miR-23b-3p	AUCACAUUGCCAGGGAUUACC
FBN2	miR-218-5p	hsa-miR-218-5p	UUGUGCUUGAUCUAACCAUGU
FBN2	miR-204-5p/211-5p	hsa-miR-204-5p	UUCCCUUUGUCAUCCUAUGCCU
FBXL19	miR-26-5p	hsa-miR-26a-5p	UUCAAGUAAUCCAGGAUAGGCU
FBXL19	miR-133a-3p.2/133b	hsa-miR-133b	UUUGGUCCCCUUCAACCAGCUA
FBXL19	miR-204-5p/211-5p	hsa-miR-204-5p	UUCCCUUUGUCAUCCUAUGCCU
FBXL20	miR-30-5p	hsa-miR-30a-5p	UGUAAACAUCCUCGACUGGAAG
FBXL20	miR-218-5p	hsa-miR-218-5p	UUGUGCUUGAUCUAACCAUGU
FBXO11	miR-26-5p	hsa-miR-26a-5p	UUCAAGUAAUCCAGGAUAGGCU
FBXO42	miR-26-5p	hsa-miR-26a-5p	UUCAAGUAAUCCAGGAUAGGCU
FBXO42	miR-30-5p	hsa-miR-30a-5p	UGUAAACAUCCUCGACUGGAAG
FBXO45	miR-30-5p	hsa-miR-30a-5p	UGUAAACAUCCUCGACUGGAAG
FBXO45	let-7-5p/98-5p	hsa-let-7c-5p	UGAGGUAGUAGGUUGUAUGGUU
FBXO9	miR-23-3p	hsa-miR-23b-3p	AUCACAUUGCCAGGGAUUACC
FBXW7	miR-29-3p	hsa-miR-29c-3p	UAGCACCAUUUGAAAUCGGUUA
FBXW7	miR-15-5p/16-5p/195-5p/424-5p/497-5p	hsa-miR-195-5p	UAGCAGCACAGAAAUAUUGGC
FERMT2	miR-29-3p	hsa-miR-29c-3p	UAGCACCAUUUGAAAUCGGUUA
FGD1	miR-26-5p	hsa-miR-26a-5p	UUCAAGUAAUCCAGGAUAGGCU
FGF1	miR-381-3p	hsa-miR-381-3p	UAUACAAGGGCAAGCUCUCUGU
FGF1	miR-133a-3p.2/133b	hsa-miR-133b	UUUGGUCCCCUUCAACCAGCUA
FGF11	let-7-5p/98-5p	hsa-let-7c-5p	UGAGGUAGUAGGUUGUAUGGUU
FGF2	miR-15-5p/16-5p/195-5p/424-5p/497-5p	hsa-miR-195-5p	UAGCAGCACAGAAAUAUUGGC
FGF2	miR-23-3p	hsa-miR-23b-3p	AUCACAUUGCCAGGGAUUACC
FGF5	miR-145-5p	hsa-miR-145-5p	GUCCAGUUUUCCCAGGAAUCCCU
FGF7	miR-143-3p	hsa-miR-143-3p	UGAGAUGAAGCACUGUAGCUC
FGF7	miR-23-3p	hsa-miR-23b-3p	AUCACAUUGCCAGGGAUUACC
FGF7	miR-381-3p	hsa-miR-381-3p	UAUACAAGGGCAAGCUCUCUGU
FGF9	miR-15-5p/16-5p/195-5p/424-5p/497-5p	hsa-miR-195-5p	UAGCAGCACAGAAAUAUUGGC
FGF9	miR-143-3p	hsa-miR-143-3p	UGAGAUGAAGCACUGUAGCUC
FGFR2	miR-381-3p	hsa-miR-381-3p	UAUACAAGGGCAAGCUCUCUGU
FGFR3	miR-99-5p/100-5p	hsa-miR-100-5p	AACCCGUAGAUCCGAACUUGUG
FGFR3	miR-1-3p/206	hsa-miR-1-3p	UGGAAUGUAAAGAAGUAUGUAU
FGFR3	miR-1-3p/206	hsa-miR-206	UGGAAUGUAAGGAAGUGUGUGG
FGFR3	miR-99-5p/100-5p	hsa-miR-99a-5p	AACCCGUAGAUCCGAUCUUGUG
FGFR3	miR-23-3p	hsa-miR-23b-3p	AUCACAUUGCCAGGGAUUACC
FILIP1L	miR-381-3p	hsa-miR-381-3p	UAUACAAGGGCAAGCUCUCUGU
FKBP14	miR-29-3p	hsa-miR-29c-3p	UAGCACCAUUUGAAAUCGGUUA
FKBP5	miR-99-5p/100-5p	hsa-miR-100-5p	AACCCGUAGAUCCGAACUUGUG
FKBP5	miR-23-3p	hsa-miR-23b-3p	AUCACAUUGCCAGGGAUUACC
FKBP5	miR-99-5p/100-5p	hsa-miR-99a-5p	AACCCGUAGAUCCGAUCUUGUG
FLI1	miR-145-5p	hsa-miR-145-5p	GUCCAGUUUUCCCAGGAAUCCCU
FLNB	miR-145-5p	hsa-miR-145-5p	GUCCAGUUUUCCCAGGAAUCCCU
FLT1	miR-145-5p	hsa-miR-145-5p	GUCCAGUUUUCCCAGGAAUCCCU
FLVCR1	miR-30-5p	hsa-miR-30a-5p	UGUAAACAUCCUCGACUGGAAG
FLVCR1	miR-133a-3p.2/133b	hsa-miR-133b	UUUGGUCCCCUUCAACCAGCUA
FLVCR1	miR-26-5p	hsa-miR-26a-5p	UUCAAGUAAUCCAGGAUAGGCU
FMR1	miR-139-5p	hsa-miR-139-5p	UCUACAGUGCACGUGUCUCCAGU
FMR1	miR-23-3p	hsa-miR-23b-3p	AUCACAUUGCCAGGGAUUACC
FN1	miR-1-3p/206	hsa-miR-1-3p	UGGAAUGUAAAGAAGUAUGUAU
FN1	miR-1-3p/206	hsa-miR-206	UGGAAUGUAAGGAAGUGUGUGG
FNDC3B	miR-1-3p/206	hsa-miR-1-3p	UGGAAUGUAAAGAAGUAUGUAU
FNDC3B	miR-1-3p/206	hsa-miR-206	UGGAAUGUAAGGAAGUGUGUGG
FNDC3B	miR-125-5p	hsa-miR-125b-5p	UCCCUGAGACCCUAACUUGUGA
FNDC3B	miR-15-5p/16-5p/195-5p/424-5p/497-5p	hsa-miR-195-5p	UAGCAGCACAGAAAUAUUGGC
FOSB	miR-23-3p	hsa-miR-23b-3p	AUCACAUUGCCAGGGAUUACC
FOSB	miR-1-3p/206	hsa-miR-206	UGGAAUGUAAGGAAGUGUGUGG
FOSB	miR-1-3p/206	hsa-miR-1-3p	UGGAAUGUAAAGAAGUAUGUAU
FOSL2	miR-30-5p	hsa-miR-30a-5p	UGUAAACAUCCUCGACUGGAAG
FOSL2	miR-15-5p/16-5p/195-5p/424-5p/497-5p	hsa-miR-195-5p	UAGCAGCACAGAAAUAUUGGC
FOSL2	miR-218-5p	hsa-miR-218-5p	UUGUGCUUGAUCUAACCAUGU
FOSL2	miR-143-3p	hsa-miR-143-3p	UGAGAUGAAGCACUGUAGCUC
FOSL2	miR-125-5p	hsa-miR-125b-5p	UCCCUGAGACCCUAACUUGUGA
FOXC1	miR-204-5p/211-5p	hsa-miR-204-5p	UUCCCUUUGUCAUCCUAUGCCU
FOXC1	miR-133a-3p.2/133b	hsa-miR-133b	UUUGGUCCCCUUCAACCAGCUA
FOXD1	miR-30-5p	hsa-miR-30a-5p	UGUAAACAUCCUCGACUGGAAG
FOXD2	miR-125-5p	hsa-miR-125b-5p	UCCCUGAGACCCUAACUUGUGA
FOXK1	miR-15-5p/16-5p/195-5p/424-5p/497-5p	hsa-miR-195-5p	UAGCAGCACAGAAAUAUUGGC
FOXK2	miR-204-5p/211-5p	hsa-miR-204-5p	UUCCCUUUGUCAUCCUAUGCCU
FOXK2	miR-125-5p	hsa-miR-125b-5p	UCCCUGAGACCCUAACUUGUGA
FOXN3	miR-218-5p	hsa-miR-218-5p	UUGUGCUUGAUCUAACCAUGU
FOXO3	miR-30-5p	hsa-miR-30a-5p	UGUAAACAUCCUCGACUGGAAG
FOXO4	miR-23-3p	hsa-miR-23b-3p	AUCACAUUGCCAGGGAUUACC
FOXP2	miR-133a-3p.2/133b	hsa-miR-133b	UUUGGUCCCCUUCAACCAGCUA
FOXP2	miR-204-5p/211-5p	hsa-miR-204-5p	UUCCCUUUGUCAUCCUAUGCCU
FOXP2	miR-23-3p	hsa-miR-23b-3p	AUCACAUUGCCAGGGAUUACC
FOXQ1	miR-133a-3p.2/133b	hsa-miR-133b	UUUGGUCCCCUUCAACCAGCUA
FRK	miR-26-5p	hsa-miR-26a-5p	UUCAAGUAAUCCAGGAUAGGCU
FRK	miR-23-3p	hsa-miR-23b-3p	AUCACAUUGCCAGGGAUUACC
FRK	miR-378-3p	hsa-miR-378c	ACUGGACUUGGAGUCAGAAGAGUGG
FRS2	miR-1-3p/206	hsa-miR-1-3p	UGGAAUGUAAAGAAGUAUGUAU
FRS2	miR-204-5p/211-5p	hsa-miR-204-5p	UUCCCUUUGUCAUCCUAUGCCU
FRS2	miR-143-3p	hsa-miR-143-3p	UGAGAUGAAGCACUGUAGCUC
FRS2	miR-1-3p/206	hsa-miR-206	UGGAAUGUAAGGAAGUGUGUGG
FSCN1	miR-145-5p	hsa-miR-145-5p	GUCCAGUUUUCCCAGGAAUCCCU
FST	miR-30-5p	hsa-miR-30a-5p	UGUAAACAUCCUCGACUGGAAG
FUBP1	miR-218-5p	hsa-miR-218-5p	UUGUGCUUGAUCUAACCAUGU
FUBP1	miR-30-5p	hsa-miR-30a-5p	UGUAAACAUCCUCGACUGGAAG
FUBP1	miR-26-5p	hsa-miR-26a-5p	UUCAAGUAAUCCAGGAUAGGCU
FUBP1	miR-15-5p/16-5p/195-5p/424-5p/497-5p	hsa-miR-195-5p	UAGCAGCACAGAAAUAUUGGC
FUBP1	miR-1-3p/206	hsa-miR-206	UGGAAUGUAAGGAAGUGUGUGG
FUBP1	miR-1-3p/206	hsa-miR-1-3p	UGGAAUGUAAAGAAGUAUGUAU
FUS	miR-145-5p	hsa-miR-145-5p	GUCCAGUUUUCCCAGGAAUCCCU
FUT11	miR-23-3p	hsa-miR-23b-3p	AUCACAUUGCCAGGGAUUACC
FYN	miR-145-5p	hsa-miR-145-5p	GUCCAGUUUUCCCAGGAAUCCCU
FYN	miR-381-3p	hsa-miR-381-3p	UAUACAAGGGCAAGCUCUCUGU
FZD2	miR-30-5p	hsa-miR-30a-5p	UGUAAACAUCCUCGACUGGAAG
FZD3	miR-30-5p	hsa-miR-30a-5p	UGUAAACAUCCUCGACUGGAAG
FZD3	let-7-5p/98-5p	hsa-let-7c-5p	UGAGGUAGUAGGUUGUAUGGUU
FZD3	miR-26-5p	hsa-miR-26a-5p	UUCAAGUAAUCCAGGAUAGGCU
FZD4	miR-1-3p/206	hsa-miR-1-3p	UGGAAUGUAAAGAAGUAUGUAU
FZD4	miR-23-3p	hsa-miR-23b-3p	AUCACAUUGCCAGGGAUUACC
FZD4	miR-1-3p/206	hsa-miR-206	UGGAAUGUAAGGAAGUGUGUGG
FZD4	let-7-5p/98-5p	hsa-let-7c-5p	UGAGGUAGUAGGUUGUAUGGUU
FZD5	miR-23-3p	hsa-miR-23b-3p	AUCACAUUGCCAGGGAUUACC
G3BP1	miR-30-5p	hsa-miR-30a-5p	UGUAAACAUCCUCGACUGGAAG
G3BP1	miR-125-5p	hsa-miR-125b-5p	UCCCUGAGACCCUAACUUGUGA
G3BP1	miR-1-3p/206	hsa-miR-1-3p	UGGAAUGUAAAGAAGUAUGUAU
G3BP1	miR-145-5p	hsa-miR-145-5p	GUCCAGUUUUCCCAGGAAUCCCU
G3BP1	miR-204-5p/211-5p	hsa-miR-204-5p	UUCCCUUUGUCAUCCUAUGCCU
G3BP1	miR-1-3p/206	hsa-miR-206	UGGAAUGUAAGGAAGUGUGUGG
G3BP1	let-7-5p/98-5p	hsa-let-7c-5p	UGAGGUAGUAGGUUGUAUGGUU
G3BP2	miR-26-5p	hsa-miR-26a-5p	UUCAAGUAAUCCAGGAUAGGCU
GAB2	miR-218-5p	hsa-miR-218-5p	UUGUGCUUGAUCUAACCAUGU
GALNT10	miR-26-5p	hsa-miR-26a-5p	UUCAAGUAAUCCAGGAUAGGCU
GALNT14	miR-125-5p	hsa-miR-125b-5p	UCCCUGAGACCCUAACUUGUGA
GALNT3	miR-30-5p	hsa-miR-30a-5p	UGUAAACAUCCUCGACUGGAAG
GALNT3	miR-218-5p	hsa-miR-218-5p	UUGUGCUUGAUCUAACCAUGU
GALNT7	miR-30-5p	hsa-miR-30a-5p	UGUAAACAUCCUCGACUGGAAG
GAN	miR-30-5p	hsa-miR-30a-5p	UGUAAACAUCCUCGACUGGAAG
GAN	miR-1-3p/206	hsa-miR-206	UGGAAUGUAAGGAAGUGUGUGG
GAN	miR-1-3p/206	hsa-miR-1-3p	UGGAAUGUAAAGAAGUAUGUAU
GAN	miR-26-5p	hsa-miR-26a-5p	UUCAAGUAAUCCAGGAUAGGCU
GAN	let-7-5p/98-5p	hsa-let-7c-5p	UGAGGUAGUAGGUUGUAUGGUU
GAS2	miR-381-3p	hsa-miR-381-3p	UAUACAAGGGCAAGCUCUCUGU
GATM	miR-30-5p	hsa-miR-30a-5p	UGUAAACAUCCUCGACUGGAAG
GBX2	miR-1-3p/206	hsa-miR-206	UGGAAUGUAAGGAAGUGUGUGG
GBX2	miR-1-3p/206	hsa-miR-1-3p	UGGAAUGUAAAGAAGUAUGUAU
GCNT1	miR-143-3p	hsa-miR-143-3p	UGAGAUGAAGCACUGUAGCUC
GCNT1	miR-125-5p	hsa-miR-125b-5p	UCCCUGAGACCCUAACUUGUGA
GDF10	miR-139-5p	hsa-miR-139-5p	UCUACAGUGCACGUGUCUCCAGU
GDF10	miR-143-3p	hsa-miR-143-3p	UGAGAUGAAGCACUGUAGCUC
GDF2	miR-30-5p	hsa-miR-30a-5p	UGUAAACAUCCUCGACUGGAAG
GDF6	let-7-5p/98-5p	hsa-let-7c-5p	UGAGGUAGUAGGUUGUAUGGUU
GFRA1	miR-145-5p	hsa-miR-145-5p	GUCCAGUUUUCCCAGGAAUCCCU
GFRA1	miR-1-3p/206	hsa-miR-206	UGGAAUGUAAGGAAGUGUGUGG
GFRA1	miR-381-3p	hsa-miR-381-3p	UAUACAAGGGCAAGCUCUCUGU
GFRA1	miR-1-3p/206	hsa-miR-1-3p	UGGAAUGUAAAGAAGUAUGUAU
GHR	miR-23-3p	hsa-miR-23b-3p	AUCACAUUGCCAGGGAUUACC
GHR	miR-15-5p/16-5p/195-5p/424-5p/497-5p	hsa-miR-195-5p	UAGCAGCACAGAAAUAUUGGC
GHR	miR-143-3p	hsa-miR-143-3p	UGAGAUGAAGCACUGUAGCUC
GINS2	miR-145-5p	hsa-miR-145-5p	GUCCAGUUUUCCCAGGAAUCCCU
GIT1	miR-1-3p/206	hsa-miR-206	UGGAAUGUAAGGAAGUGUGUGG
GIT1	miR-1-3p/206	hsa-miR-1-3p	UGGAAUGUAAAGAAGUAUGUAU
GJA1	miR-1-3p/206	hsa-miR-206	UGGAAUGUAAGGAAGUGUGUGG
GJA1	miR-1-3p/206	hsa-miR-1-3p	UGGAAUGUAAAGAAGUAUGUAU
GJA1	miR-30-5p	hsa-miR-30a-5p	UGUAAACAUCCUCGACUGGAAG
GJA3	miR-30-5p	hsa-miR-30a-5p	UGUAAACAUCCUCGACUGGAAG
GJA3	miR-26-5p	hsa-miR-26a-5p	UUCAAGUAAUCCAGGAUAGGCU
GLCE	miR-218-5p	hsa-miR-218-5p	UUGUGCUUGAUCUAACCAUGU
GLCE	miR-30-5p	hsa-miR-30a-5p	UGUAAACAUCCUCGACUGGAAG
GLDC	miR-30-5p	hsa-miR-30a-5p	UGUAAACAUCCUCGACUGGAAG
GLI2	miR-30-5p	hsa-miR-30a-5p	UGUAAACAUCCUCGACUGGAAG
GLI3	miR-143-3p	hsa-miR-143-3p	UGAGAUGAAGCACUGUAGCUC
GLIS2	miR-125-5p	hsa-miR-125b-5p	UCCCUGAGACCCUAACUUGUGA
GLIS2	miR-1-3p/206	hsa-miR-206	UGGAAUGUAAGGAAGUGUGUGG
GLIS2	miR-1-3p/206	hsa-miR-1-3p	UGGAAUGUAAAGAAGUAUGUAU
GLIS2	miR-29-3p	hsa-miR-29c-3p	UAGCACCAUUUGAAAUCGGUUA
GLIS3	miR-145-5p	hsa-miR-145-5p	GUCCAGUUUUCCCAGGAAUCCCU
GLIS3	miR-204-5p/211-5p	hsa-miR-204-5p	UUCCCUUUGUCAUCCUAUGCCU
GLS	miR-1-3p/206	hsa-miR-206	UGGAAUGUAAGGAAGUGUGUGG
GLS	miR-1-3p/206	hsa-miR-1-3p	UGGAAUGUAAAGAAGUAUGUAU
GLS2	miR-15-5p/16-5p/195-5p/424-5p/497-5p	hsa-miR-195-5p	UAGCAGCACAGAAAUAUUGGC
GMDS	miR-26-5p	hsa-miR-26a-5p	UUCAAGUAAUCCAGGAUAGGCU
GMPS	miR-99-5p/100-5p	hsa-miR-100-5p	AACCCGUAGAUCCGAACUUGUG
GMPS	miR-23-3p	hsa-miR-23b-3p	AUCACAUUGCCAGGGAUUACC
GMPS	miR-99-5p/100-5p	hsa-miR-99a-5p	AACCCGUAGAUCCGAUCUUGUG
GNA11	miR-381-3p	hsa-miR-381-3p	UAUACAAGGGCAAGCUCUCUGU
GNA12	miR-15-5p/16-5p/195-5p/424-5p/497-5p	hsa-miR-195-5p	UAGCAGCACAGAAAUAUUGGC
GNAI2	miR-30-5p	hsa-miR-30a-5p	UGUAAACAUCCUCGACUGGAAG
GNAI2	miR-218-5p	hsa-miR-218-5p	UUGUGCUUGAUCUAACCAUGU
GNAQ	miR-204-5p/211-5p	hsa-miR-204-5p	UUCCCUUUGUCAUCCUAUGCCU
GNAS	miR-218-5p	hsa-miR-218-5p	UUGUGCUUGAUCUAACCAUGU
GNG4	miR-218-5p	hsa-miR-218-5p	UUGUGCUUGAUCUAACCAUGU
GNPTAB	let-7-5p/98-5p	hsa-let-7c-5p	UGAGGUAGUAGGUUGUAUGGUU
GNS	miR-143-3p	hsa-miR-143-3p	UGAGAUGAAGCACUGUAGCUC
GOLM1	miR-381-3p	hsa-miR-381-3p	UAUACAAGGGCAAGCUCUCUGU
GOLM1	miR-143-3p	hsa-miR-143-3p	UGAGAUGAAGCACUGUAGCUC
GOLPH3	miR-1-3p/206	hsa-miR-1-3p	UGGAAUGUAAAGAAGUAUGUAU
GOLPH3	miR-1-3p/206	hsa-miR-206	UGGAAUGUAAGGAAGUGUGUGG
GOLPH3L	miR-23-3p	hsa-miR-23b-3p	AUCACAUUGCCAGGGAUUACC
GOPC	miR-145-5p	hsa-miR-145-5p	GUCCAGUUUUCCCAGGAAUCCCU
GPER1	miR-30-5p	hsa-miR-30a-5p	UGUAAACAUCCUCGACUGGAAG
GPM6A	miR-133a-3p.2/133b	hsa-miR-133b	UUUGGUCCCCUUCAACCAGCUA
GPR34	miR-381-3p	hsa-miR-381-3p	UAUACAAGGGCAAGCUCUCUGU
GPR37	miR-29-3p	hsa-miR-29c-3p	UAGCACCAUUUGAAAUCGGUUA
GPR37	miR-139-5p	hsa-miR-139-5p	UCUACAGUGCACGUGUCUCCAGU
GPR50	miR-204-5p/211-5p	hsa-miR-204-5p	UUCCCUUUGUCAUCCUAUGCCU
GRB10	miR-145-5p	hsa-miR-145-5p	GUCCAGUUUUCCCAGGAAUCCCU
GRB10	miR-26-5p	hsa-miR-26a-5p	UUCAAGUAAUCCAGGAUAGGCU
GRB10	miR-30-5p	hsa-miR-30a-5p	UGUAAACAUCCUCGACUGGAAG
GRB2	miR-378-3p	hsa-miR-378c	ACUGGACUUGGAGUCAGAAGAGUGG
GREB1	miR-26-5p	hsa-miR-26a-5p	UUCAAGUAAUCCAGGAUAGGCU
GREM1	miR-23-3p	hsa-miR-23b-3p	AUCACAUUGCCAGGGAUUACC
GRHL2	miR-143-3p	hsa-miR-143-3p	UGAGAUGAAGCACUGUAGCUC
GRM1	miR-218-5p	hsa-miR-218-5p	UUGUGCUUGAUCUAACCAUGU
GRM5	miR-23-3p	hsa-miR-23b-3p	AUCACAUUGCCAGGGAUUACC
GRM5	miR-381-3p	hsa-miR-381-3p	UAUACAAGGGCAAGCUCUCUGU
GRM5	miR-133a-3p.2/133b	hsa-miR-133b	UUUGGUCCCCUUCAACCAGCUA
GRM8	miR-381-3p	hsa-miR-381-3p	UAUACAAGGGCAAGCUCUCUGU
GRSF1	miR-378-3p	hsa-miR-378c	ACUGGACUUGGAGUCAGAAGAGUGG
GSK3B	miR-23-3p	hsa-miR-23b-3p	AUCACAUUGCCAGGGAUUACC
GSK3B	miR-26-5p	hsa-miR-26a-5p	UUCAAGUAAUCCAGGAUAGGCU
GSPT1	miR-204-5p/211-5p	hsa-miR-204-5p	UUCCCUUUGUCAUCCUAUGCCU
GSR	miR-26-5p	hsa-miR-26a-5p	UUCAAGUAAUCCAGGAUAGGCU
GTF2I	miR-381-3p	hsa-miR-381-3p	UAUACAAGGGCAAGCUCUCUGU
GTF2I	miR-139-5p	hsa-miR-139-5p	UCUACAGUGCACGUGUCUCCAGU
HACE1	miR-30-5p	hsa-miR-30a-5p	UGUAAACAUCCUCGACUGGAAG
HACE1	miR-1-3p/206	hsa-miR-206	UGGAAUGUAAGGAAGUGUGUGG
HACE1	miR-1-3p/206	hsa-miR-1-3p	UGGAAUGUAAAGAAGUAUGUAU
HAS2	miR-23-3p	hsa-miR-23b-3p	AUCACAUUGCCAGGGAUUACC
HAS2	miR-204-5p/211-5p	hsa-miR-204-5p	UUCCCUUUGUCAUCCUAUGCCU
HAT1	miR-143-3p	hsa-miR-143-3p	UGAGAUGAAGCACUGUAGCUC
HAVCR2	miR-204-5p/211-5p	hsa-miR-204-5p	UUCCCUUUGUCAUCCUAUGCCU
HBEGF	miR-29-3p	hsa-miR-29c-3p	UAGCACCAUUUGAAAUCGGUUA
HBP1	miR-29-3p	hsa-miR-29c-3p	UAGCACCAUUUGAAAUCGGUUA
HBP1	miR-381-3p	hsa-miR-381-3p	UAUACAAGGGCAAGCUCUCUGU
HDAC5	miR-30-5p	hsa-miR-30a-5p	UGUAAACAUCCUCGACUGGAAG
HDAC7	miR-23-3p	hsa-miR-23b-3p	AUCACAUUGCCAGGGAUUACC
HDAC9	miR-30-5p	hsa-miR-30a-5p	UGUAAACAUCCUCGACUGGAAG
HELLS	miR-204-5p/211-5p	hsa-miR-204-5p	UUCCCUUUGUCAUCCUAUGCCU
HEYL	miR-1-3p/206	hsa-miR-206	UGGAAUGUAAGGAAGUGUGUGG
HEYL	miR-1-3p/206	hsa-miR-1-3p	UGGAAUGUAAAGAAGUAUGUAU
HGF	miR-26-5p	hsa-miR-26a-5p	UUCAAGUAAUCCAGGAUAGGCU
HGF	miR-204-5p/211-5p	hsa-miR-204-5p	UUCCCUUUGUCAUCCUAUGCCU
HHEX	miR-145-5p	hsa-miR-145-5p	GUCCAGUUUUCCCAGGAAUCCCU
HHEX	miR-204-5p/211-5p	hsa-miR-204-5p	UUCCCUUUGUCAUCCUAUGCCU
HHIP	miR-23-3p	hsa-miR-23b-3p	AUCACAUUGCCAGGGAUUACC
HIC1	miR-23-3p	hsa-miR-23b-3p	AUCACAUUGCCAGGGAUUACC
HIP1	let-7-5p/98-5p	hsa-let-7c-5p	UGAGGUAGUAGGUUGUAUGGUU
HK2	miR-139-5p	hsa-miR-139-5p	UCUACAGUGCACGUGUCUCCAGU
HK2	miR-143-3p	hsa-miR-143-3p	UGAGAUGAAGCACUGUAGCUC
HK2	miR-125-5p	hsa-miR-125b-5p	UCCCUGAGACCCUAACUUGUGA
HLF	miR-218-5p	hsa-miR-218-5p	UUGUGCUUGAUCUAACCAUGU
HLF	miR-29-3p	hsa-miR-29c-3p	UAGCACCAUUUGAAAUCGGUUA
HMGA1	miR-26-5p	hsa-miR-26a-5p	UUCAAGUAAUCCAGGAUAGGCU
HMGA1	miR-15-5p/16-5p/195-5p/424-5p/497-5p	hsa-miR-195-5p	UAGCAGCACAGAAAUAUUGGC
HMGA2	miR-204-5p/211-5p	hsa-miR-204-5p	UUCCCUUUGUCAUCCUAUGCCU
HMGA2	miR-15-5p/16-5p/195-5p/424-5p/497-5p	hsa-miR-195-5p	UAGCAGCACAGAAAUAUUGGC
HMGA2	let-7-5p/98-5p	hsa-let-7c-5p	UGAGGUAGUAGGUUGUAUGGUU
HMGB1	miR-145-5p	hsa-miR-145-5p	GUCCAGUUUUCCCAGGAAUCCCU
HMGB2	miR-23-3p	hsa-miR-23b-3p	AUCACAUUGCCAGGGAUUACC
HMGB3	miR-145-5p	hsa-miR-145-5p	GUCCAGUUUUCCCAGGAAUCCCU
HMGB3	miR-139-5p	hsa-miR-139-5p	UCUACAGUGCACGUGUCUCCAGU
HMGCR	miR-1-3p/206	hsa-miR-1-3p	UGGAAUGUAAAGAAGUAUGUAU
HMGCR	miR-1-3p/206	hsa-miR-206	UGGAAUGUAAGGAAGUGUGUGG
HMGCR	miR-143-3p	hsa-miR-143-3p	UGAGAUGAAGCACUGUAGCUC
HMGCR	miR-204-5p/211-5p	hsa-miR-204-5p	UUCCCUUUGUCAUCCUAUGCCU
HMGN2	miR-23-3p	hsa-miR-23b-3p	AUCACAUUGCCAGGGAUUACC
HMGN5	miR-1-3p/206	hsa-miR-1-3p	UGGAAUGUAAAGAAGUAUGUAU
HMGN5	miR-1-3p/206	hsa-miR-206	UGGAAUGUAAGGAAGUGUGUGG
HNF4A	miR-1-3p/206	hsa-miR-1-3p	UGGAAUGUAAAGAAGUAUGUAU
HNF4A	miR-1-3p/206	hsa-miR-206	UGGAAUGUAAGGAAGUGUGUGG
HNF4G	miR-23-3p	hsa-miR-23b-3p	AUCACAUUGCCAGGGAUUACC
HNRNPA2B1	miR-204-5p/211-5p	hsa-miR-204-5p	UUCCCUUUGUCAUCCUAUGCCU
HNRNPA2B1	miR-30-5p	hsa-miR-30a-5p	UGUAAACAUCCUCGACUGGAAG
HOXA1	miR-30-5p	hsa-miR-30a-5p	UGUAAACAUCCUCGACUGGAAG
HOXA1	let-7-5p/98-5p	hsa-let-7c-5p	UGAGGUAGUAGGUUGUAUGGUU
HOXA11	miR-30-5p	hsa-miR-30a-5p	UGUAAACAUCCUCGACUGGAAG
HOXA11	miR-23-3p	hsa-miR-23b-3p	AUCACAUUGCCAGGGAUUACC
HOXA13	miR-381-3p	hsa-miR-381-3p	UAUACAAGGGCAAGCUCUCUGU
HOXA3	miR-23-3p	hsa-miR-23b-3p	AUCACAUUGCCAGGGAUUACC
HOXA3	miR-204-5p/211-5p	hsa-miR-204-5p	UUCCCUUUGUCAUCCUAUGCCU
HOXA5	miR-26-5p	hsa-miR-26a-5p	UUCAAGUAAUCCAGGAUAGGCU
HOXA9	miR-139-5p	hsa-miR-139-5p	UCUACAGUGCACGUGUCUCCAGU
HOXA9	miR-26-5p	hsa-miR-26a-5p	UUCAAGUAAUCCAGGAUAGGCU
HOXA9	miR-381-3p	hsa-miR-381-3p	UAUACAAGGGCAAGCUCUCUGU
HOXB2	miR-139-5p	hsa-miR-139-5p	UCUACAGUGCACGUGUCUCCAGU
HOXB3	miR-125-5p	hsa-miR-125b-5p	UCCCUGAGACCCUAACUUGUGA
HOXB4	miR-1-3p/206	hsa-miR-1-3p	UGGAAUGUAAAGAAGUAUGUAU
HOXB4	miR-23-3p	hsa-miR-23b-3p	AUCACAUUGCCAGGGAUUACC
HOXB4	miR-1-3p/206	hsa-miR-206	UGGAAUGUAAGGAAGUGUGUGG
HOXB5	miR-23-3p	hsa-miR-23b-3p	AUCACAUUGCCAGGGAUUACC
HOXB5	miR-133a-3p.2/133b	hsa-miR-133b	UUUGGUCCCCUUCAACCAGCUA
HOXC11	miR-1-3p/206	hsa-miR-206	UGGAAUGUAAGGAAGUGUGUGG
HOXC11	miR-1-3p/206	hsa-miR-1-3p	UGGAAUGUAAAGAAGUAUGUAU
HOXC8	miR-204-5p/211-5p	hsa-miR-204-5p	UUCCCUUUGUCAUCCUAUGCCU
HOXC9	miR-26-5p	hsa-miR-26a-5p	UUCAAGUAAUCCAGGAUAGGCU
HOXD9	miR-125-5p	hsa-miR-125b-5p	UCCCUGAGACCCUAACUUGUGA
HPGD	miR-218-5p	hsa-miR-218-5p	UUGUGCUUGAUCUAACCAUGU
HPGD	miR-26-5p	hsa-miR-26a-5p	UUCAAGUAAUCCAGGAUAGGCU
HRK	miR-29-3p	hsa-miR-29c-3p	UAGCACCAUUUGAAAUCGGUUA
HSP90B1	miR-23-3p	hsa-miR-23b-3p	AUCACAUUGCCAGGGAUUACC
HSPA2	miR-30-5p	hsa-miR-30a-5p	UGUAAACAUCCUCGACUGGAAG
HSPD1	miR-30-5p	hsa-miR-30a-5p	UGUAAACAUCCUCGACUGGAAG
HSPG2	miR-15-5p/16-5p/195-5p/424-5p/497-5p	hsa-miR-195-5p	UAGCAGCACAGAAAUAUUGGC
HTR2A	miR-23-3p	hsa-miR-23b-3p	AUCACAUUGCCAGGGAUUACC
HTR2A	miR-145-5p	hsa-miR-145-5p	GUCCAGUUUUCCCAGGAAUCCCU
IBSP	miR-29-3p	hsa-miR-29c-3p	UAGCACCAUUUGAAAUCGGUUA
ICOS	miR-29-3p	hsa-miR-29c-3p	UAGCACCAUUUGAAAUCGGUUA
ID2	miR-381-3p	hsa-miR-381-3p	UAUACAAGGGCAAGCUCUCUGU
IDE	miR-139-5p	hsa-miR-139-5p	UCUACAGUGCACGUGUCUCCAGU
IDE	miR-30-5p	hsa-miR-30a-5p	UGUAAACAUCCUCGACUGGAAG
IFI30	miR-29-3p	hsa-miR-29c-3p	UAGCACCAUUUGAAAUCGGUUA
IGF1	miR-29-3p	hsa-miR-29c-3p	UAGCACCAUUUGAAAUCGGUUA
IGF1	miR-1-3p/206	hsa-miR-206	UGGAAUGUAAGGAAGUGUGUGG
IGF1	miR-1-3p/206	hsa-miR-1-3p	UGGAAUGUAAAGAAGUAUGUAU
IGF1	miR-378-3p	hsa-miR-378c	ACUGGACUUGGAGUCAGAAGAGUGG
IGF1	let-7-5p/98-5p	hsa-let-7c-5p	UGAGGUAGUAGGUUGUAUGGUU
IGF1R	miR-139-5p	hsa-miR-139-5p	UCUACAGUGCACGUGUCUCCAGU
IGF1R	miR-99-5p/100-5p	hsa-miR-99a-5p	AACCCGUAGAUCCGAUCUUGUG
IGF1R	miR-99-5p/100-5p	hsa-miR-100-5p	AACCCGUAGAUCCGAACUUGUG
IGF1R	let-7-5p/98-5p	hsa-let-7c-5p	UGAGGUAGUAGGUUGUAUGGUU
IGF2BP1	let-7-5p/98-5p	hsa-let-7c-5p	UGAGGUAGUAGGUUGUAUGGUU
IGF2BP2	let-7-5p/98-5p	hsa-let-7c-5p	UGAGGUAGUAGGUUGUAUGGUU
IGF2BP3	let-7-5p/98-5p	hsa-let-7c-5p	UGAGGUAGUAGGUUGUAUGGUU
IGF2R	miR-204-5p/211-5p	hsa-miR-204-5p	UUCCCUUUGUCAUCCUAUGCCU
IGF2R	miR-30-5p	hsa-miR-30a-5p	UGUAAACAUCCUCGACUGGAAG
IGFBP4	miR-1-3p/206	hsa-miR-206	UGGAAUGUAAGGAAGUGUGUGG
IGFBP4	miR-1-3p/206	hsa-miR-1-3p	UGGAAUGUAAAGAAGUAUGUAU
IGFBP5	miR-143-3p	hsa-miR-143-3p	UGAGAUGAAGCACUGUAGCUC
IGSF1	miR-29-3p	hsa-miR-29c-3p	UAGCACCAUUUGAAAUCGGUUA
IGSF1	let-7-5p/98-5p	hsa-let-7c-5p	UGAGGUAGUAGGUUGUAUGGUU
IKBKG	miR-125-5p	hsa-miR-125b-5p	UCCCUGAGACCCUAACUUGUGA
IKZF1	miR-218-5p	hsa-miR-218-5p	UUGUGCUUGAUCUAACCAUGU
IKZF1	miR-145-5p	hsa-miR-145-5p	GUCCAGUUUUCCCAGGAAUCCCU
IKZF3	miR-23-3p	hsa-miR-23b-3p	AUCACAUUGCCAGGGAUUACC
IL12B	miR-23-3p	hsa-miR-23b-3p	AUCACAUUGCCAGGGAUUACC
IL17RD	miR-23-3p	hsa-miR-23b-3p	AUCACAUUGCCAGGGAUUACC
IL1RAP	miR-29-3p	hsa-miR-29c-3p	UAGCACCAUUUGAAAUCGGUUA
IL1RAP	miR-23-3p	hsa-miR-23b-3p	AUCACAUUGCCAGGGAUUACC
IL2RA	miR-30-5p	hsa-miR-30a-5p	UGUAAACAUCCUCGACUGGAAG
IL6R	miR-23-3p	hsa-miR-23b-3p	AUCACAUUGCCAGGGAUUACC
IL6R	miR-204-5p/211-5p	hsa-miR-204-5p	UUCCCUUUGUCAUCCUAUGCCU
INHBB	miR-26-5p	hsa-miR-26a-5p	UUCAAGUAAUCCAGGAUAGGCU
INHBB	miR-218-5p	hsa-miR-218-5p	UUGUGCUUGAUCUAACCAUGU
INSR	let-7-5p/98-5p	hsa-let-7c-5p	UGAGGUAGUAGGUUGUAUGGUU
INTS7	miR-125-5p	hsa-miR-125b-5p	UCCCUGAGACCCUAACUUGUGA
INTU	miR-23-3p	hsa-miR-23b-3p	AUCACAUUGCCAGGGAUUACC
IPO7	miR-381-3p	hsa-miR-381-3p	UAUACAAGGGCAAGCUCUCUGU
IPO7	miR-15-5p/16-5p/195-5p/424-5p/497-5p	hsa-miR-195-5p	UAGCAGCACAGAAAUAUUGGC
IRAK2	miR-15-5p/16-5p/195-5p/424-5p/497-5p	hsa-miR-195-5p	UAGCAGCACAGAAAUAUUGGC
IREB2	miR-29-3p	hsa-miR-29c-3p	UAGCACCAUUUGAAAUCGGUUA
IRF1	miR-23-3p	hsa-miR-23b-3p	AUCACAUUGCCAGGGAUUACC
IRF2	miR-23-3p	hsa-miR-23b-3p	AUCACAUUGCCAGGGAUUACC
IRF4	miR-125-5p	hsa-miR-125b-5p	UCCCUGAGACCCUAACUUGUGA
IRF4	miR-30-5p	hsa-miR-30a-5p	UGUAAACAUCCUCGACUGGAAG
IRS1	miR-145-5p	hsa-miR-145-5p	GUCCAGUUUUCCCAGGAAUCCCU
IRS1	miR-29-3p	hsa-miR-29c-3p	UAGCACCAUUUGAAAUCGGUUA
IRS2	let-7-5p/98-5p	hsa-let-7c-5p	UGAGGUAGUAGGUUGUAUGGUU
ISL2	miR-204-5p/211-5p	hsa-miR-204-5p	UUCCCUUUGUCAUCCUAUGCCU
IST1	miR-125-5p	hsa-miR-125b-5p	UCCCUGAGACCCUAACUUGUGA
ITCH	miR-381-3p	hsa-miR-381-3p	UAUACAAGGGCAAGCUCUCUGU
ITGA5	miR-26-5p	hsa-miR-26a-5p	UUCAAGUAAUCCAGGAUAGGCU
JAG1	miR-26-5p	hsa-miR-26a-5p	UUCAAGUAAUCCAGGAUAGGCU
JAK1	miR-23-3p	hsa-miR-23b-3p	AUCACAUUGCCAGGGAUUACC
JAK2	miR-204-5p/211-5p	hsa-miR-204-5p	UUCCCUUUGUCAUCCUAUGCCU
JAK2	miR-125-5p	hsa-miR-125b-5p	UCCCUGAGACCCUAACUUGUGA
JARID2	miR-23-3p	hsa-miR-23b-3p	AUCACAUUGCCAGGGAUUACC
JARID2	miR-204-5p/211-5p	hsa-miR-204-5p	UUCCCUUUGUCAUCCUAUGCCU
JARID2	miR-1-3p/206	hsa-miR-206	UGGAAUGUAAGGAAGUGUGUGG
JARID2	miR-1-3p/206	hsa-miR-1-3p	UGGAAUGUAAAGAAGUAUGUAU
JDP2	miR-30-5p	hsa-miR-30a-5p	UGUAAACAUCCUCGACUGGAAG
JOSD1	miR-30-5p	hsa-miR-30a-5p	UGUAAACAUCCUCGACUGGAAG
JOSD1	miR-1-3p/206	hsa-miR-1-3p	UGGAAUGUAAAGAAGUAUGUAU
JOSD1	miR-1-3p/206	hsa-miR-206	UGGAAUGUAAGGAAGUGUGUGG
JPH3	miR-381-3p	hsa-miR-381-3p	UAUACAAGGGCAAGCUCUCUGU
JUN	miR-139-5p	hsa-miR-139-5p	UCUACAGUGCACGUGUCUCCAGU
KAT6A	miR-139-5p	hsa-miR-139-5p	UCUACAGUGCACGUGUCUCCAGU
KAT6B	miR-381-3p	hsa-miR-381-3p	UAUACAAGGGCAAGCUCUCUGU
KAT7	miR-143-3p	hsa-miR-143-3p	UGAGAUGAAGCACUGUAGCUC
KAT8	miR-218-5p	hsa-miR-218-5p	UUGUGCUUGAUCUAACCAUGU
KCNA1	miR-125-5p	hsa-miR-125b-5p	UCCCUGAGACCCUAACUUGUGA
KCNA1	miR-204-5p/211-5p	hsa-miR-204-5p	UUCCCUUUGUCAUCCUAUGCCU
KCNA1	miR-15-5p/16-5p/195-5p/424-5p/497-5p	hsa-miR-195-5p	UAGCAGCACAGAAAUAUUGGC
KCNA3	miR-204-5p/211-5p	hsa-miR-204-5p	UUCCCUUUGUCAUCCUAUGCCU
KCND1	miR-143-3p	hsa-miR-143-3p	UGAGAUGAAGCACUGUAGCUC
KCND1	miR-378-3p	hsa-miR-378c	ACUGGACUUGGAGUCAGAAGAGUGG
KCNH1	miR-218-5p	hsa-miR-218-5p	UUGUGCUUGAUCUAACCAUGU
KCNH1	miR-23-3p	hsa-miR-23b-3p	AUCACAUUGCCAGGGAUUACC
KCNJ2	miR-1-3p/206	hsa-miR-206	UGGAAUGUAAGGAAGUGUGUGG
KCNJ2	miR-26-5p	hsa-miR-26a-5p	UUCAAGUAAUCCAGGAUAGGCU
KCNJ2	miR-1-3p/206	hsa-miR-1-3p	UGGAAUGUAAAGAAGUAUGUAU
KCNJ2	miR-15-5p/16-5p/195-5p/424-5p/497-5p	hsa-miR-195-5p	UAGCAGCACAGAAAUAUUGGC
KCNN4	miR-15-5p/16-5p/195-5p/424-5p/497-5p	hsa-miR-195-5p	UAGCAGCACAGAAAUAUUGGC
KDM2A	miR-143-3p	hsa-miR-143-3p	UGAGAUGAAGCACUGUAGCUC
KDM3A	miR-30-5p	hsa-miR-30a-5p	UGUAAACAUCCUCGACUGGAAG
KDM3B	miR-139-5p	hsa-miR-139-5p	UCUACAGUGCACGUGUCUCCAGU
KDM4A	miR-23-3p	hsa-miR-23b-3p	AUCACAUUGCCAGGGAUUACC
KDM4B	miR-125-5p	hsa-miR-125b-5p	UCCCUGAGACCCUAACUUGUGA
KDM5A	miR-218-5p	hsa-miR-218-5p	UUGUGCUUGAUCUAACCAUGU
KDM5A	miR-143-3p	hsa-miR-143-3p	UGAGAUGAAGCACUGUAGCUC
KDM5B	miR-29-3p	hsa-miR-29c-3p	UAGCACCAUUUGAAAUCGGUUA
KDM6A	miR-23-3p	hsa-miR-23b-3p	AUCACAUUGCCAGGGAUUACC
KIAA1522	miR-30-5p	hsa-miR-30a-5p	UGUAAACAUCCUCGACUGGAAG
KIAA1522	miR-378-3p	hsa-miR-378c	ACUGGACUUGGAGUCAGAAGAGUGG
KIAA1522	miR-125-5p	hsa-miR-125b-5p	UCCCUGAGACCCUAACUUGUGA
KIAA1522	miR-218-5p	hsa-miR-218-5p	UUGUGCUUGAUCUAACCAUGU
KIAA1549	miR-30-5p	hsa-miR-30a-5p	UGUAAACAUCCUCGACUGGAAG
KIAA1549	miR-29-3p	hsa-miR-29c-3p	UAGCACCAUUUGAAAUCGGUUA
KIF11	miR-381-3p	hsa-miR-381-3p	UAUACAAGGGCAAGCUCUCUGU
KIF18B	miR-125-5p	hsa-miR-125b-5p	UCCCUGAGACCCUAACUUGUGA
KIF21B	miR-218-5p	hsa-miR-218-5p	UUGUGCUUGAUCUAACCAUGU
KIF21B	miR-30-5p	hsa-miR-30a-5p	UGUAAACAUCCUCGACUGGAAG
KIF21B	let-7-5p/98-5p	hsa-let-7c-5p	UGAGGUAGUAGGUUGUAUGGUU
KIF23	miR-15-5p/16-5p/195-5p/424-5p/497-5p	hsa-miR-195-5p	UAGCAGCACAGAAAUAUUGGC
KIF26A	miR-29-3p	hsa-miR-29c-3p	UAGCACCAUUUGAAAUCGGUUA
KIF26B	miR-29-3p	hsa-miR-29c-3p	UAGCACCAUUUGAAAUCGGUUA
KIF26B	miR-378-3p	hsa-miR-378c	ACUGGACUUGGAGUCAGAAGAGUGG
KIF2A	miR-218-5p	hsa-miR-218-5p	UUGUGCUUGAUCUAACCAUGU
KIF2A	miR-26-5p	hsa-miR-26a-5p	UUCAAGUAAUCCAGGAUAGGCU
KIF3C	miR-143-3p	hsa-miR-143-3p	UGAGAUGAAGCACUGUAGCUC
KIF3C	miR-133a-3p.2/133b	hsa-miR-133b	UUUGGUCCCCUUCAACCAGCUA
KIF5A	miR-15-5p/16-5p/195-5p/424-5p/497-5p	hsa-miR-195-5p	UAGCAGCACAGAAAUAUUGGC
KIF5A	miR-29-3p	hsa-miR-29c-3p	UAGCACCAUUUGAAAUCGGUUA
KIT	miR-218-5p	hsa-miR-218-5p	UUGUGCUUGAUCUAACCAUGU
KLF12	miR-381-3p	hsa-miR-381-3p	UAUACAAGGGCAAGCUCUCUGU
KLF12	miR-29-3p	hsa-miR-29c-3p	UAGCACCAUUUGAAAUCGGUUA
KLF12	miR-218-5p	hsa-miR-218-5p	UUGUGCUUGAUCUAACCAUGU
KLF12	miR-145-5p	hsa-miR-145-5p	GUCCAGUUUUCCCAGGAAUCCCU
KLF12	miR-30-5p	hsa-miR-30a-5p	UGUAAACAUCCUCGACUGGAAG
KLF13	miR-143-3p	hsa-miR-143-3p	UGAGAUGAAGCACUGUAGCUC
KLF13	miR-1-3p/206	hsa-miR-1-3p	UGGAAUGUAAAGAAGUAUGUAU
KLF13	miR-1-3p/206	hsa-miR-206	UGGAAUGUAAGGAAGUGUGUGG
KLF13	miR-30-5p	hsa-miR-30a-5p	UGUAAACAUCCUCGACUGGAAG
KLF13	miR-125-5p	hsa-miR-125b-5p	UCCCUGAGACCCUAACUUGUGA
KLF14	miR-145-5p	hsa-miR-145-5p	GUCCAGUUUUCCCAGGAAUCCCU
KLF3	miR-23-3p	hsa-miR-23b-3p	AUCACAUUGCCAGGGAUUACC
KLF3	miR-381-3p	hsa-miR-381-3p	UAUACAAGGGCAAGCUCUCUGU
KLF5	miR-145-5p	hsa-miR-145-5p	GUCCAGUUUUCCCAGGAAUCCCU
KLF5	miR-143-3p	hsa-miR-143-3p	UGAGAUGAAGCACUGUAGCUC
KLF8	miR-30-5p	hsa-miR-30a-5p	UGUAAACAUCCUCGACUGGAAG
KLF8	miR-218-5p	hsa-miR-218-5p	UUGUGCUUGAUCUAACCAUGU
KLF8	let-7-5p/98-5p	hsa-let-7c-5p	UGAGGUAGUAGGUUGUAUGGUU
KLHL6	let-7-5p/98-5p	hsa-let-7c-5p	UGAGGUAGUAGGUUGUAUGGUU
KLHL6	miR-125-5p	hsa-miR-125b-5p	UCCCUGAGACCCUAACUUGUGA
KMT2A	miR-30-5p	hsa-miR-30a-5p	UGUAAACAUCCUCGACUGGAAG
KMT2A	miR-15-5p/16-5p/195-5p/424-5p/497-5p	hsa-miR-195-5p	UAGCAGCACAGAAAUAUUGGC
KMT2C	miR-30-5p	hsa-miR-30a-5p	UGUAAACAUCCUCGACUGGAAG
KMT2D	let-7-5p/98-5p	hsa-let-7c-5p	UGAGGUAGUAGGUUGUAUGGUU
KPNA2	miR-26-5p	hsa-miR-26a-5p	UUCAAGUAAUCCAGGAUAGGCU
KPNB1	miR-23-3p	hsa-miR-23b-3p	AUCACAUUGCCAGGGAUUACC
KRAS	miR-1-3p/206	hsa-miR-206	UGGAAUGUAAGGAAGUGUGUGG
KRAS	miR-143-3p	hsa-miR-143-3p	UGAGAUGAAGCACUGUAGCUC
KRAS	miR-1-3p/206	hsa-miR-1-3p	UGGAAUGUAAAGAAGUAUGUAU
KSR1	miR-30-5p	hsa-miR-30a-5p	UGUAAACAUCCUCGACUGGAAG
KSR1	miR-23-3p	hsa-miR-23b-3p	AUCACAUUGCCAGGGAUUACC
L2HGDH	let-7-5p/98-5p	hsa-let-7c-5p	UGAGGUAGUAGGUUGUAUGGUU
LAMC1	miR-29-3p	hsa-miR-29c-3p	UAGCACCAUUUGAAAUCGGUUA
LARP1	miR-26-5p	hsa-miR-26a-5p	UUCAAGUAAUCCAGGAUAGGCU
LARP1	miR-143-3p	hsa-miR-143-3p	UGAGAUGAAGCACUGUAGCUC
LASP1	miR-218-5p	hsa-miR-218-5p	UUGUGCUUGAUCUAACCAUGU
LASP1	miR-29-3p	hsa-miR-29c-3p	UAGCACCAUUUGAAAUCGGUUA
LASP1	miR-1-3p/206	hsa-miR-206	UGGAAUGUAAGGAAGUGUGUGG
LASP1	miR-145-5p	hsa-miR-145-5p	GUCCAGUUUUCCCAGGAAUCCCU
LASP1	miR-23-3p	hsa-miR-23b-3p	AUCACAUUGCCAGGGAUUACC
LASP1	miR-133a-3p.2/133b	hsa-miR-133b	UUUGGUCCCCUUCAACCAGCUA
LASP1	miR-1-3p/206	hsa-miR-1-3p	UGGAAUGUAAAGAAGUAUGUAU
LATS2	miR-30-5p	hsa-miR-30a-5p	UGUAAACAUCCUCGACUGGAAG
LBH	miR-125-5p	hsa-miR-125b-5p	UCCCUGAGACCCUAACUUGUGA
LDLRAD3	miR-145-5p	hsa-miR-145-5p	GUCCAGUUUUCCCAGGAAUCCCU
LEF1	miR-381-3p	hsa-miR-381-3p	UAUACAAGGGCAAGCUCUCUGU
LEF1	miR-26-5p	hsa-miR-26a-5p	UUCAAGUAAUCCAGGAUAGGCU
LEP	miR-29-3p	hsa-miR-29c-3p	UAGCACCAUUUGAAAUCGGUUA
LEP	miR-125-5p	hsa-miR-125b-5p	UCCCUGAGACCCUAACUUGUGA
LEPR	miR-30-5p	hsa-miR-30a-5p	UGUAAACAUCCUCGACUGGAAG
LETMD1	miR-30-5p	hsa-miR-30a-5p	UGUAAACAUCCUCGACUGGAAG
LHX1	miR-30-5p	hsa-miR-30a-5p	UGUAAACAUCCUCGACUGGAAG
LHX3	miR-139-5p	hsa-miR-139-5p	UCUACAGUGCACGUGUCUCCAGU
LIFR	miR-30-5p	hsa-miR-30a-5p	UGUAAACAUCCUCGACUGGAAG
LIFR	miR-26-5p	hsa-miR-26a-5p	UUCAAGUAAUCCAGGAUAGGCU
LIMD1	miR-218-5p	hsa-miR-218-5p	UUGUGCUUGAUCUAACCAUGU
LIMK1	miR-143-3p	hsa-miR-143-3p	UGAGAUGAAGCACUGUAGCUC
LIN28A	miR-125-5p	hsa-miR-125b-5p	UCCCUGAGACCCUAACUUGUGA
LIN28A	miR-30-5p	hsa-miR-30a-5p	UGUAAACAUCCUCGACUGGAAG
LIN28A	miR-204-5p/211-5p	hsa-miR-204-5p	UUCCCUUUGUCAUCCUAUGCCU
LIN28A	let-7-5p/98-5p	hsa-let-7c-5p	UGAGGUAGUAGGUUGUAUGGUU
LIN28B	miR-30-5p	hsa-miR-30a-5p	UGUAAACAUCCUCGACUGGAAG
LIN28B	miR-125-5p	hsa-miR-125b-5p	UCCCUGAGACCCUAACUUGUGA
LIN28B	let-7-5p/98-5p	hsa-let-7c-5p	UGAGGUAGUAGGUUGUAUGGUU
LMO1	miR-145-5p	hsa-miR-145-5p	GUCCAGUUUUCCCAGGAAUCCCU
LMO3	miR-218-5p	hsa-miR-218-5p	UUGUGCUUGAUCUAACCAUGU
LMO4	miR-143-3p	hsa-miR-143-3p	UGAGAUGAAGCACUGUAGCUC
LMO4	miR-139-5p	hsa-miR-139-5p	UCUACAGUGCACGUGUCUCCAGU
LNX2	miR-26-5p	hsa-miR-26a-5p	UUCAAGUAAUCCAGGAUAGGCU
LOX	miR-30-5p	hsa-miR-30a-5p	UGUAAACAUCCUCGACUGGAAG
LOXL1	miR-125-5p	hsa-miR-125b-5p	UCCCUGAGACCCUAACUUGUGA
LOXL2	miR-26-5p	hsa-miR-26a-5p	UUCAAGUAAUCCAGGAUAGGCU
LPL	miR-29-3p	hsa-miR-29c-3p	UAGCACCAUUUGAAAUCGGUUA
LPP	miR-23-3p	hsa-miR-23b-3p	AUCACAUUGCCAGGGAUUACC
LPP	miR-26-5p	hsa-miR-26a-5p	UUCAAGUAAUCCAGGAUAGGCU
LPP	miR-30-5p	hsa-miR-30a-5p	UGUAAACAUCCUCGACUGGAAG
LRIG1	miR-23-3p	hsa-miR-23b-3p	AUCACAUUGCCAGGGAUUACC
LRIG2	let-7-5p/98-5p	hsa-let-7c-5p	UGAGGUAGUAGGUUGUAUGGUU
LRIG2	miR-23-3p	hsa-miR-23b-3p	AUCACAUUGCCAGGGAUUACC
LRIG2	miR-30-5p	hsa-miR-30a-5p	UGUAAACAUCCUCGACUGGAAG
LRP6	miR-30-5p	hsa-miR-30a-5p	UGUAAACAUCCUCGACUGGAAG
LRP6	miR-381-3p	hsa-miR-381-3p	UAUACAAGGGCAAGCUCUCUGU
LRRC4	miR-381-3p	hsa-miR-381-3p	UAUACAAGGGCAAGCUCUCUGU
LSAMP	miR-23-3p	hsa-miR-23b-3p	AUCACAUUGCCAGGGAUUACC
LYN	miR-30-5p	hsa-miR-30a-5p	UGUAAACAUCCUCGACUGGAAG
LYVE1	miR-145-5p	hsa-miR-145-5p	GUCCAGUUUUCCCAGGAAUCCCU
LZTFL1	miR-23-3p	hsa-miR-23b-3p	AUCACAUUGCCAGGGAUUACC
LZTS2	miR-381-3p	hsa-miR-381-3p	UAUACAAGGGCAAGCUCUCUGU
MACC1	miR-23-3p	hsa-miR-23b-3p	AUCACAUUGCCAGGGAUUACC
MAD2L1	miR-143-3p	hsa-miR-143-3p	UGAGAUGAAGCACUGUAGCUC
MAF	miR-143-3p	hsa-miR-143-3p	UGAGAUGAAGCACUGUAGCUC
MAF	miR-23-3p	hsa-miR-23b-3p	AUCACAUUGCCAGGGAUUACC
MAFG	miR-218-5p	hsa-miR-218-5p	UUGUGCUUGAUCUAACCAUGU
MAFG	miR-204-5p/211-5p	hsa-miR-204-5p	UUCCCUUUGUCAUCCUAUGCCU
MAFG	miR-30-5p	hsa-miR-30a-5p	UGUAAACAUCCUCGACUGGAAG
MAGEA4	miR-23-3p	hsa-miR-23b-3p	AUCACAUUGCCAGGGAUUACC
MAGI2	miR-218-5p	hsa-miR-218-5p	UUGUGCUUGAUCUAACCAUGU
MAGI2	miR-145-5p	hsa-miR-145-5p	GUCCAGUUUUCCCAGGAAUCCCU
MAGI3	miR-30-5p	hsa-miR-30a-5p	UGUAAACAUCCUCGACUGGAAG
MAGI3	miR-26-5p	hsa-miR-26a-5p	UUCAAGUAAUCCAGGAUAGGCU
MAL2	miR-1-3p/206	hsa-miR-1-3p	UGGAAUGUAAAGAAGUAUGUAU
MAL2	miR-1-3p/206	hsa-miR-206	UGGAAUGUAAGGAAGUGUGUGG
MAML1	miR-30-5p	hsa-miR-30a-5p	UGUAAACAUCCUCGACUGGAAG
MAML1	miR-133a-3p.2/133b	hsa-miR-133b	UUUGGUCCCCUUCAACCAGCUA
MAML2	miR-23-3p	hsa-miR-23b-3p	AUCACAUUGCCAGGGAUUACC
MAML2	miR-1-3p/206	hsa-miR-1-3p	UGGAAUGUAAAGAAGUAUGUAU
MAML2	miR-1-3p/206	hsa-miR-206	UGGAAUGUAAGGAAGUGUGUGG
MAP2K1	miR-15-5p/16-5p/195-5p/424-5p/497-5p	hsa-miR-195-5p	UAGCAGCACAGAAAUAUUGGC
MAP2K6	miR-30-5p	hsa-miR-30a-5p	UGUAAACAUCCUCGACUGGAAG
MAP2K6	miR-145-5p	hsa-miR-145-5p	GUCCAGUUUUCCCAGGAAUCCCU
MAP3K1	let-7-5p/98-5p	hsa-let-7c-5p	UGAGGUAGUAGGUUGUAUGGUU
MAP3K1	miR-23-3p	hsa-miR-23b-3p	AUCACAUUGCCAGGGAUUACC
MAP3K11	miR-125-5p	hsa-miR-125b-5p	UCCCUGAGACCCUAACUUGUGA
MAP3K13	let-7-5p/98-5p	hsa-let-7c-5p	UGAGGUAGUAGGUUGUAUGGUU
MAP3K2	miR-218-5p	hsa-miR-218-5p	UUGUGCUUGAUCUAACCAUGU
MAP3K2	miR-133a-3p.2/133b	hsa-miR-133b	UUUGGUCCCCUUCAACCAGCUA
MAP3K7	miR-143-3p	hsa-miR-143-3p	UGAGAUGAAGCACUGUAGCUC
MAP3K7	miR-30-5p	hsa-miR-30a-5p	UGUAAACAUCCUCGACUGGAAG
MAP4K4	miR-30-5p	hsa-miR-30a-5p	UGUAAACAUCCUCGACUGGAAG
MAP4K4	miR-23-3p	hsa-miR-23b-3p	AUCACAUUGCCAGGGAUUACC
MAP4K4	let-7-5p/98-5p	hsa-let-7c-5p	UGAGGUAGUAGGUUGUAUGGUU
MAPK1	miR-1-3p/206	hsa-miR-1-3p	UGGAAUGUAAAGAAGUAUGUAU
MAPK1	miR-378-3p	hsa-miR-378c	ACUGGACUUGGAGUCAGAAGAGUGG
MAPK1	miR-1-3p/206	hsa-miR-206	UGGAAUGUAAGGAAGUGUGUGG
MAPK6	miR-26-5p	hsa-miR-26a-5p	UUCAAGUAAUCCAGGAUAGGCU
MAPK6	let-7-5p/98-5p	hsa-let-7c-5p	UGAGGUAGUAGGUUGUAUGGUU
MAPK7	miR-143-3p	hsa-miR-143-3p	UGAGAUGAAGCACUGUAGCUC
MAPK8	let-7-5p/98-5p	hsa-let-7c-5p	UGAGGUAGUAGGUUGUAUGGUU
MAPK8	miR-30-5p	hsa-miR-30a-5p	UGUAAACAUCCUCGACUGGAAG
MAPRE1	miR-23-3p	hsa-miR-23b-3p	AUCACAUUGCCAGGGAUUACC
MAPRE1	miR-29-3p	hsa-miR-29c-3p	UAGCACCAUUUGAAAUCGGUUA
MARCKS	miR-1-3p/206	hsa-miR-1-3p	UGGAAUGUAAAGAAGUAUGUAU
MARCKS	miR-23-3p	hsa-miR-23b-3p	AUCACAUUGCCAGGGAUUACC
MARCKS	miR-1-3p/206	hsa-miR-206	UGGAAUGUAAGGAAGUGUGUGG
MARK3	miR-29-3p	hsa-miR-29c-3p	UAGCACCAUUUGAAAUCGGUUA
MARVELD2	miR-145-5p	hsa-miR-145-5p	GUCCAGUUUUCCCAGGAAUCCCU
MAT2A	miR-30-5p	hsa-miR-30a-5p	UGUAAACAUCCUCGACUGGAAG
MAT2A	miR-26-5p	hsa-miR-26a-5p	UUCAAGUAAUCCAGGAUAGGCU
MAT2A	miR-23-3p	hsa-miR-23b-3p	AUCACAUUGCCAGGGAUUACC
MAVS	miR-125-5p	hsa-miR-125b-5p	UCCCUGAGACCCUAACUUGUGA
MBD1	miR-125-5p	hsa-miR-125b-5p	UCCCUGAGACCCUAACUUGUGA
MBD1	miR-23-3p	hsa-miR-23b-3p	AUCACAUUGCCAGGGAUUACC
MBNL2	miR-15-5p/16-5p/195-5p/424-5p/497-5p	hsa-miR-195-5p	UAGCAGCACAGAAAUAUUGGC
MBNL2	miR-218-5p	hsa-miR-218-5p	UUGUGCUUGAUCUAACCAUGU
MBOAT2	miR-125-5p	hsa-miR-125b-5p	UCCCUGAGACCCUAACUUGUGA
MCC	miR-204-5p/211-5p	hsa-miR-204-5p	UUCCCUUUGUCAUCCUAUGCCU
MCF2	miR-218-5p	hsa-miR-218-5p	UUGUGCUUGAUCUAACCAUGU
MCF2	miR-143-3p	hsa-miR-143-3p	UGAGAUGAAGCACUGUAGCUC
MCL1	miR-29-3p	hsa-miR-29c-3p	UAGCACCAUUUGAAAUCGGUUA
MCL1	miR-125-5p	hsa-miR-125b-5p	UCCCUGAGACCCUAACUUGUGA
MCM10	miR-145-5p	hsa-miR-145-5p	GUCCAGUUUUCCCAGGAAUCCCU
MDFI	miR-23-3p	hsa-miR-23b-3p	AUCACAUUGCCAGGGAUUACC
MDGA2	miR-218-5p	hsa-miR-218-5p	UUGUGCUUGAUCUAACCAUGU
MDM4	miR-30-5p	hsa-miR-30a-5p	UGUAAACAUCCUCGACUGGAAG
MDM4	let-7-5p/98-5p	hsa-let-7c-5p	UGAGGUAGUAGGUUGUAUGGUU
ME1	miR-30-5p	hsa-miR-30a-5p	UGUAAACAUCCUCGACUGGAAG
MECP2	miR-30-5p	hsa-miR-30a-5p	UGUAAACAUCCUCGACUGGAAG
MED19	miR-378-3p	hsa-miR-378c	ACUGGACUUGGAGUCAGAAGAGUGG
MEDAG	miR-143-3p	hsa-miR-143-3p	UGAGAUGAAGCACUGUAGCUC
MEF2A	miR-23-3p	hsa-miR-23b-3p	AUCACAUUGCCAGGGAUUACC
MEF2C	miR-23-3p	hsa-miR-23b-3p	AUCACAUUGCCAGGGAUUACC
MEF2C	miR-218-5p	hsa-miR-218-5p	UUGUGCUUGAUCUAACCAUGU
MEF2D	miR-30-5p	hsa-miR-30a-5p	UGUAAACAUCCUCGACUGGAAG
MEIS1	miR-23-3p	hsa-miR-23b-3p	AUCACAUUGCCAGGGAUUACC
MEIS1	miR-1-3p/206	hsa-miR-1-3p	UGGAAUGUAAAGAAGUAUGUAU
MEIS1	miR-1-3p/206	hsa-miR-206	UGGAAUGUAAGGAAGUGUGUGG
MEIS2	miR-23-3p	hsa-miR-23b-3p	AUCACAUUGCCAGGGAUUACC
MEMO1	miR-26-5p	hsa-miR-26a-5p	UUCAAGUAAUCCAGGAUAGGCU
MEST	miR-145-5p	hsa-miR-145-5p	GUCCAGUUUUCCCAGGAAUCCCU
MET	miR-23-3p	hsa-miR-23b-3p	AUCACAUUGCCAGGGAUUACC
MEX3A	miR-139-5p	hsa-miR-139-5p	UCUACAGUGCACGUGUCUCCAGU
MEX3D	miR-30-5p	hsa-miR-30a-5p	UGUAAACAUCCUCGACUGGAAG
MGAT3	miR-23-3p	hsa-miR-23b-3p	AUCACAUUGCCAGGGAUUACC
MGAT5	miR-1-3p/206	hsa-miR-1-3p	UGGAAUGUAAAGAAGUAUGUAU
MGAT5	miR-1-3p/206	hsa-miR-206	UGGAAUGUAAGGAAGUGUGUGG
MIB1	miR-30-5p	hsa-miR-30a-5p	UGUAAACAUCCUCGACUGGAAG
MIB1	miR-15-5p/16-5p/195-5p/424-5p/497-5p	hsa-miR-195-5p	UAGCAGCACAGAAAUAUUGGC
MIB1	miR-29-3p	hsa-miR-29c-3p	UAGCACCAUUUGAAAUCGGUUA
MITF	miR-218-5p	hsa-miR-218-5p	UUGUGCUUGAUCUAACCAUGU
MITF	miR-23-3p	hsa-miR-23b-3p	AUCACAUUGCCAGGGAUUACC
MITF	miR-381-3p	hsa-miR-381-3p	UAUACAAGGGCAAGCUCUCUGU
MKNK2	miR-26-5p	hsa-miR-26a-5p	UUCAAGUAAUCCAGGAUAGGCU
MKRN3	miR-30-5p	hsa-miR-30a-5p	UGUAAACAUCCUCGACUGGAAG
MLF2	miR-125-5p	hsa-miR-125b-5p	UCCCUGAGACCCUAACUUGUGA
MLLT10	miR-139-5p	hsa-miR-139-5p	UCUACAGUGCACGUGUCUCCAGU
MLLT3	miR-218-5p	hsa-miR-218-5p	UUGUGCUUGAUCUAACCAUGU
MLLT3	miR-26-5p	hsa-miR-26a-5p	UUCAAGUAAUCCAGGAUAGGCU
MLLT3	miR-204-5p/211-5p	hsa-miR-204-5p	UUCCCUUUGUCAUCCUAUGCCU
MLLT3	miR-133a-3p.2/133b	hsa-miR-133b	UUUGGUCCCCUUCAACCAGCUA
MLXIP	miR-133a-3p.2/133b	hsa-miR-133b	UUUGGUCCCCUUCAACCAGCUA
MLXIP	miR-204-5p/211-5p	hsa-miR-204-5p	UUCCCUUUGUCAUCCUAUGCCU
MLXIP	miR-30-5p	hsa-miR-30a-5p	UGUAAACAUCCUCGACUGGAAG
MME	miR-218-5p	hsa-miR-218-5p	UUGUGCUUGAUCUAACCAUGU
MMP14	miR-133a-3p.2/133b	hsa-miR-133b	UUUGGUCCCCUUCAACCAGCUA
MMP16	miR-29-3p	hsa-miR-29c-3p	UAGCACCAUUUGAAAUCGGUUA
MMP16	miR-145-5p	hsa-miR-145-5p	GUCCAGUUUUCCCAGGAAUCCCU
MMP16	miR-26-5p	hsa-miR-26a-5p	UUCAAGUAAUCCAGGAUAGGCU
MMP16	miR-30-5p	hsa-miR-30a-5p	UGUAAACAUCCUCGACUGGAAG
MOB1A	miR-1-3p/206	hsa-miR-206	UGGAAUGUAAGGAAGUGUGUGG
MOB1A	miR-1-3p/206	hsa-miR-1-3p	UGGAAUGUAAAGAAGUAUGUAU
MON1B	miR-15-5p/16-5p/195-5p/424-5p/497-5p	hsa-miR-195-5p	UAGCAGCACAGAAAUAUUGGC
MORC4	miR-23-3p	hsa-miR-23b-3p	AUCACAUUGCCAGGGAUUACC
MORC4	miR-204-5p/211-5p	hsa-miR-204-5p	UUCCCUUUGUCAUCCUAUGCCU
MPHOSPH9	miR-23-3p	hsa-miR-23b-3p	AUCACAUUGCCAGGGAUUACC
MRAS	miR-1-3p/206	hsa-miR-206	UGGAAUGUAAGGAAGUGUGUGG
MRAS	miR-26-5p	hsa-miR-26a-5p	UUCAAGUAAUCCAGGAUAGGCU
MRAS	miR-1-3p/206	hsa-miR-1-3p	UGGAAUGUAAAGAAGUAUGUAU
MRGBP	miR-218-5p	hsa-miR-218-5p	UUGUGCUUGAUCUAACCAUGU
MRPL35	miR-204-5p/211-5p	hsa-miR-204-5p	UUCCCUUUGUCAUCCUAUGCCU
MSI1	miR-125-5p	hsa-miR-125b-5p	UCCCUGAGACCCUAACUUGUGA
MSI1	miR-23-3p	hsa-miR-23b-3p	AUCACAUUGCCAGGGAUUACC
MSI2	miR-143-3p	hsa-miR-143-3p	UGAGAUGAAGCACUGUAGCUC
MSI2	miR-30-5p	hsa-miR-30a-5p	UGUAAACAUCCUCGACUGGAAG
MSN	miR-133a-3p.2/133b	hsa-miR-133b	UUUGGUCCCCUUCAACCAGCUA
MTDH	miR-26-5p	hsa-miR-26a-5p	UUCAAGUAAUCCAGGAUAGGCU
MTDH	miR-30-5p	hsa-miR-30a-5p	UGUAAACAUCCUCGACUGGAAG
MTDH	miR-145-5p	hsa-miR-145-5p	GUCCAGUUUUCCCAGGAAUCCCU
MTDH	let-7-5p/98-5p	hsa-let-7c-5p	UGAGGUAGUAGGUUGUAUGGUU
MTF1	miR-23-3p	hsa-miR-23b-3p	AUCACAUUGCCAGGGAUUACC
MTHFD2	miR-1-3p/206	hsa-miR-206	UGGAAUGUAAGGAAGUGUGUGG
MTHFD2	miR-1-3p/206	hsa-miR-1-3p	UGGAAUGUAAAGAAGUAUGUAU
MTSS1	miR-23-3p	hsa-miR-23b-3p	AUCACAUUGCCAGGGAUUACC
MTSS1	miR-381-3p	hsa-miR-381-3p	UAUACAAGGGCAAGCUCUCUGU
MXD1	miR-1-3p/206	hsa-miR-1-3p	UGGAAUGUAAAGAAGUAUGUAU
MXD1	let-7-5p/98-5p	hsa-let-7c-5p	UGAGGUAGUAGGUUGUAUGGUU
MXD1	miR-1-3p/206	hsa-miR-206	UGGAAUGUAAGGAAGUGUGUGG
MXI1	miR-26-5p	hsa-miR-26a-5p	UUCAAGUAAUCCAGGAUAGGCU
MYB	miR-15-5p/16-5p/195-5p/424-5p/497-5p	hsa-miR-195-5p	UAGCAGCACAGAAAUAUUGGC
MYBL1	miR-15-5p/16-5p/195-5p/424-5p/497-5p	hsa-miR-195-5p	UAGCAGCACAGAAAUAUUGGC
MYBL2	miR-29-3p	hsa-miR-29c-3p	UAGCACCAUUUGAAAUCGGUUA
MYBL2	miR-30-5p	hsa-miR-30a-5p	UGUAAACAUCCUCGACUGGAAG
MYBL2	miR-143-3p	hsa-miR-143-3p	UGAGAUGAAGCACUGUAGCUC
MYH9	miR-133a-3p.2/133b	hsa-miR-133b	UUUGGUCCCCUUCAACCAGCUA
MYLK	miR-30-5p	hsa-miR-30a-5p	UGUAAACAUCCUCGACUGGAAG
MYLK	miR-15-5p/16-5p/195-5p/424-5p/497-5p	hsa-miR-195-5p	UAGCAGCACAGAAAUAUUGGC
MYLK	miR-1-3p/206	hsa-miR-206	UGGAAUGUAAGGAAGUGUGUGG
MYLK	miR-1-3p/206	hsa-miR-1-3p	UGGAAUGUAAAGAAGUAUGUAU
MYO10	miR-204-5p/211-5p	hsa-miR-204-5p	UUCCCUUUGUCAUCCUAUGCCU
MYSM1	miR-30-5p	hsa-miR-30a-5p	UGUAAACAUCCUCGACUGGAAG
MYSM1	miR-218-5p	hsa-miR-218-5p	UUGUGCUUGAUCUAACCAUGU
NAA40	miR-204-5p/211-5p	hsa-miR-204-5p	UUCCCUUUGUCAUCCUAUGCCU
NAA40	miR-133a-3p.2/133b	hsa-miR-133b	UUUGGUCCCCUUCAACCAGCUA
NACC1	miR-23-3p	hsa-miR-23b-3p	AUCACAUUGCCAGGGAUUACC
NACC1	miR-218-5p	hsa-miR-218-5p	UUGUGCUUGAUCUAACCAUGU
NADK	miR-30-5p	hsa-miR-30a-5p	UGUAAACAUCCUCGACUGGAAG
NAMPT	miR-26-5p	hsa-miR-26a-5p	UUCAAGUAAUCCAGGAUAGGCU
NAP1L1	miR-23-3p	hsa-miR-23b-3p	AUCACAUUGCCAGGGAUUACC
NAP1L1	miR-145-5p	hsa-miR-145-5p	GUCCAGUUUUCCCAGGAAUCCCU
NAP1L1	let-7-5p/98-5p	hsa-let-7c-5p	UGAGGUAGUAGGUUGUAUGGUU
NCAM1	miR-30-5p	hsa-miR-30a-5p	UGUAAACAUCCUCGACUGGAAG
NCL	miR-1-3p/206	hsa-miR-206	UGGAAUGUAAGGAAGUGUGUGG
NCL	miR-1-3p/206	hsa-miR-1-3p	UGGAAUGUAAAGAAGUAUGUAU
NCOA1	miR-23-3p	hsa-miR-23b-3p	AUCACAUUGCCAGGGAUUACC
NCOA2	miR-23-3p	hsa-miR-23b-3p	AUCACAUUGCCAGGGAUUACC
NCOA2	miR-381-3p	hsa-miR-381-3p	UAUACAAGGGCAAGCUCUCUGU
NCOA4	miR-26-5p	hsa-miR-26a-5p	UUCAAGUAAUCCAGGAUAGGCU
NDRG1	miR-133a-3p.2/133b	hsa-miR-133b	UUUGGUCCCCUUCAACCAGCUA
NDRG2	miR-139-5p	hsa-miR-139-5p	UCUACAGUGCACGUGUCUCCAGU
NDRG4	miR-139-5p	hsa-miR-139-5p	UCUACAGUGCACGUGUCUCCAGU
NDUFA4	miR-145-5p	hsa-miR-145-5p	GUCCAGUUUUCCCAGGAAUCCCU
NEBL	miR-133a-3p.2/133b	hsa-miR-133b	UUUGGUCCCCUUCAACCAGCUA
NEBL	miR-26-5p	hsa-miR-26a-5p	UUCAAGUAAUCCAGGAUAGGCU
NEBL	miR-218-5p	hsa-miR-218-5p	UUGUGCUUGAUCUAACCAUGU
NEBL	miR-15-5p/16-5p/195-5p/424-5p/497-5p	hsa-miR-195-5p	UAGCAGCACAGAAAUAUUGGC
NEDD4	miR-30-5p	hsa-miR-30a-5p	UGUAAACAUCCUCGACUGGAAG
NEDD4	miR-23-3p	hsa-miR-23b-3p	AUCACAUUGCCAGGGAUUACC
NEDD9	miR-145-5p	hsa-miR-145-5p	GUCCAGUUUUCCCAGGAAUCCCU
NEDD9	miR-1-3p/206	hsa-miR-206	UGGAAUGUAAGGAAGUGUGUGG
NEDD9	miR-1-3p/206	hsa-miR-1-3p	UGGAAUGUAAAGAAGUAUGUAU
NEK6	miR-23-3p	hsa-miR-23b-3p	AUCACAUUGCCAGGGAUUACC
NEK6	miR-26-5p	hsa-miR-26a-5p	UUCAAGUAAUCCAGGAUAGGCU
NEK7	miR-23-3p	hsa-miR-23b-3p	AUCACAUUGCCAGGGAUUACC
NET1	miR-145-5p	hsa-miR-145-5p	GUCCAGUUUUCCCAGGAAUCCCU
NEUROD1	miR-378-3p	hsa-miR-378c	ACUGGACUUGGAGUCAGAAGAGUGG
NEUROD1	miR-30-5p	hsa-miR-30a-5p	UGUAAACAUCCUCGACUGGAAG
NEUROD1	miR-381-3p	hsa-miR-381-3p	UAUACAAGGGCAAGCUCUCUGU
NF1	miR-30-5p	hsa-miR-30a-5p	UGUAAACAUCCUCGACUGGAAG
NF1	miR-15-5p/16-5p/195-5p/424-5p/497-5p	hsa-miR-195-5p	UAGCAGCACAGAAAUAUUGGC
NF2	miR-218-5p	hsa-miR-218-5p	UUGUGCUUGAUCUAACCAUGU
NFAT5	miR-30-5p	hsa-miR-30a-5p	UGUAAACAUCCUCGACUGGAAG
NFATC1	miR-143-3p	hsa-miR-143-3p	UGAGAUGAAGCACUGUAGCUC
NFATC2	miR-30-5p	hsa-miR-30a-5p	UGUAAACAUCCUCGACUGGAAG
NFATC2	miR-143-3p	hsa-miR-143-3p	UGAGAUGAAGCACUGUAGCUC
NFE2L3	miR-26-5p	hsa-miR-26a-5p	UUCAAGUAAUCCAGGAUAGGCU
NFIA	miR-23-3p	hsa-miR-23b-3p	AUCACAUUGCCAGGGAUUACC
NFIA	miR-29-3p	hsa-miR-29c-3p	UAGCACCAUUUGAAAUCGGUUA
NFIB	miR-125-5p	hsa-miR-125b-5p	UCCCUGAGACCCUAACUUGUGA
NFIC	miR-381-3p	hsa-miR-381-3p	UAUACAAGGGCAAGCUCUCUGU
NFKBIA	miR-381-3p	hsa-miR-381-3p	UAUACAAGGGCAAGCUCUCUGU
NFKBIA	miR-378-3p	hsa-miR-378c	ACUGGACUUGGAGUCAGAAGAGUGG
NGF	let-7-5p/98-5p	hsa-let-7c-5p	UGAGGUAGUAGGUUGUAUGGUU
NHLH2	miR-30-5p	hsa-miR-30a-5p	UGUAAACAUCCUCGACUGGAAG
NHLH2	miR-381-3p	hsa-miR-381-3p	UAUACAAGGGCAAGCUCUCUGU
NIN	miR-125-5p	hsa-miR-125b-5p	UCCCUGAGACCCUAACUUGUGA
NISCH	miR-15-5p/16-5p/195-5p/424-5p/497-5p	hsa-miR-195-5p	UAGCAGCACAGAAAUAUUGGC
NISCH	miR-23-3p	hsa-miR-23b-3p	AUCACAUUGCCAGGGAUUACC
NIT2	miR-29-3p	hsa-miR-29c-3p	UAGCACCAUUUGAAAUCGGUUA
NKAP	miR-23-3p	hsa-miR-23b-3p	AUCACAUUGCCAGGGAUUACC
NKX2-2	miR-30-5p	hsa-miR-30a-5p	UGUAAACAUCCUCGACUGGAAG
NKX3-2	miR-23-3p	hsa-miR-23b-3p	AUCACAUUGCCAGGGAUUACC
NLRC5	miR-125-5p	hsa-miR-125b-5p	UCCCUGAGACCCUAACUUGUGA
NOS1	miR-15-5p/16-5p/195-5p/424-5p/497-5p	hsa-miR-195-5p	UAGCAGCACAGAAAUAUUGGC
NOTCH1	miR-139-5p	hsa-miR-139-5p	UCUACAGUGCACGUGUCUCCAGU
NOTCH2	miR-204-5p/211-5p	hsa-miR-204-5p	UUCCCUUUGUCAUCCUAUGCCU
NOVA1	miR-204-5p/211-5p	hsa-miR-204-5p	UUCCCUUUGUCAUCCUAUGCCU
NOVA2	miR-23-3p	hsa-miR-23b-3p	AUCACAUUGCCAGGGAUUACC
NPAS2	miR-218-5p	hsa-miR-218-5p	UUGUGCUUGAUCUAACCAUGU
NPAS3	miR-29-3p	hsa-miR-29c-3p	UAGCACCAUUUGAAAUCGGUUA
NR3C2	miR-204-5p/211-5p	hsa-miR-204-5p	UUCCCUUUGUCAUCCUAUGCCU
NR4A2	miR-145-5p	hsa-miR-145-5p	GUCCAGUUUUCCCAGGAAUCCCU
NR4A2	miR-30-5p	hsa-miR-30a-5p	UGUAAACAUCCUCGACUGGAAG
NR5A2	miR-30-5p	hsa-miR-30a-5p	UGUAAACAUCCUCGACUGGAAG
NR5A2	miR-139-5p	hsa-miR-139-5p	UCUACAGUGCACGUGUCUCCAGU
NR5A2	miR-381-3p	hsa-miR-381-3p	UAUACAAGGGCAAGCUCUCUGU
NRAS	miR-29-3p	hsa-miR-29c-3p	UAGCACCAUUUGAAAUCGGUUA
NRAS	miR-145-5p	hsa-miR-145-5p	GUCCAGUUUUCCCAGGAAUCCCU
NRG2	miR-143-3p	hsa-miR-143-3p	UGAGAUGAAGCACUGUAGCUC
NRG2	miR-139-5p	hsa-miR-139-5p	UCUACAGUGCACGUGUCUCCAGU
NRG2	miR-30-5p	hsa-miR-30a-5p	UGUAAACAUCCUCGACUGGAAG
NRIP1	miR-26-5p	hsa-miR-26a-5p	UUCAAGUAAUCCAGGAUAGGCU
NRN1	miR-15-5p/16-5p/195-5p/424-5p/497-5p	hsa-miR-195-5p	UAGCAGCACAGAAAUAUUGGC
NRP2	miR-15-5p/16-5p/195-5p/424-5p/497-5p	hsa-miR-195-5p	UAGCAGCACAGAAAUAUUGGC
NSD1	miR-29-3p	hsa-miR-29c-3p	UAGCACCAUUUGAAAUCGGUUA
NSD1	miR-1-3p/206	hsa-miR-206	UGGAAUGUAAGGAAGUGUGUGG
NSD1	miR-1-3p/206	hsa-miR-1-3p	UGGAAUGUAAAGAAGUAUGUAU
NT5C1A	miR-143-3p	hsa-miR-143-3p	UGAGAUGAAGCACUGUAGCUC
NT5C2	miR-1-3p/206	hsa-miR-1-3p	UGGAAUGUAAAGAAGUAUGUAU
NT5C2	miR-1-3p/206	hsa-miR-206	UGGAAUGUAAGGAAGUGUGUGG
NT5E	miR-30-5p	hsa-miR-30a-5p	UGUAAACAUCCUCGACUGGAAG
NTN1	let-7-5p/98-5p	hsa-let-7c-5p	UGAGGUAGUAGGUUGUAUGGUU
NTRK3	miR-99-5p/100-5p	hsa-miR-99a-5p	AACCCGUAGAUCCGAUCUUGUG
NTRK3	miR-99-5p/100-5p	hsa-miR-100-5p	AACCCGUAGAUCCGAACUUGUG
NUAK1	miR-23-3p	hsa-miR-23b-3p	AUCACAUUGCCAGGGAUUACC
NUAK1	miR-145-5p	hsa-miR-145-5p	GUCCAGUUUUCCCAGGAAUCCCU
NUAK1	miR-204-5p/211-5p	hsa-miR-204-5p	UUCCCUUUGUCAUCCUAUGCCU
NUCKS1	miR-23-3p	hsa-miR-23b-3p	AUCACAUUGCCAGGGAUUACC
NUCKS1	miR-145-5p	hsa-miR-145-5p	GUCCAGUUUUCCCAGGAAUCCCU
NUP153	miR-133a-3p.2/133b	hsa-miR-133b	UUUGGUCCCCUUCAACCAGCUA
NUP160	miR-29-3p	hsa-miR-29c-3p	UAGCACCAUUUGAAAUCGGUUA
NUP160	miR-133a-3p.2/133b	hsa-miR-133b	UUUGGUCCCCUUCAACCAGCUA
NUTF2	miR-1-3p/206	hsa-miR-206	UGGAAUGUAAGGAAGUGUGUGG
NUTF2	miR-1-3p/206	hsa-miR-1-3p	UGGAAUGUAAAGAAGUAUGUAU
OGN	miR-23-3p	hsa-miR-23b-3p	AUCACAUUGCCAGGGAUUACC
OGT	miR-204-5p/211-5p	hsa-miR-204-5p	UUCCCUUUGUCAUCCUAUGCCU
OLFML2A	miR-1-3p/206	hsa-miR-206	UGGAAUGUAAGGAAGUGUGUGG
OLFML2A	miR-1-3p/206	hsa-miR-1-3p	UGGAAUGUAAAGAAGUAUGUAU
OLFML2A	miR-125-5p	hsa-miR-125b-5p	UCCCUGAGACCCUAACUUGUGA
ONECUT1	let-7-5p/98-5p	hsa-let-7c-5p	UGAGGUAGUAGGUUGUAUGGUU
ONECUT2	miR-218-5p	hsa-miR-218-5p	UUGUGCUUGAUCUAACCAUGU
ONECUT2	miR-145-5p	hsa-miR-145-5p	GUCCAGUUUUCCCAGGAAUCCCU
ONECUT2	let-7-5p/98-5p	hsa-let-7c-5p	UGAGGUAGUAGGUUGUAUGGUU
OSBPL3	miR-381-3p	hsa-miR-381-3p	UAUACAAGGGCAAGCUCUCUGU
OSMR	let-7-5p/98-5p	hsa-let-7c-5p	UGAGGUAGUAGGUUGUAUGGUU
OTUB1	miR-23-3p	hsa-miR-23b-3p	AUCACAUUGCCAGGGAUUACC
OTUB2	miR-29-3p	hsa-miR-29c-3p	UAGCACCAUUUGAAAUCGGUUA
OTUB2	miR-378-3p	hsa-miR-378c	ACUGGACUUGGAGUCAGAAGAGUGG
OTUB2	miR-218-5p	hsa-miR-218-5p	UUGUGCUUGAUCUAACCAUGU
OTUD4	miR-26-5p	hsa-miR-26a-5p	UUCAAGUAAUCCAGGAUAGGCU
OTUD4	miR-29-3p	hsa-miR-29c-3p	UAGCACCAUUUGAAAUCGGUUA
OTUD4	miR-15-5p/16-5p/195-5p/424-5p/497-5p	hsa-miR-195-5p	UAGCAGCACAGAAAUAUUGGC
OTUD4	miR-143-3p	hsa-miR-143-3p	UGAGAUGAAGCACUGUAGCUC
OTUD4	miR-23-3p	hsa-miR-23b-3p	AUCACAUUGCCAGGGAUUACC
OTUD6B	miR-30-5p	hsa-miR-30a-5p	UGUAAACAUCCUCGACUGGAAG
OTX2	miR-145-5p	hsa-miR-145-5p	GUCCAGUUUUCCCAGGAAUCCCU
OTX2	miR-1-3p/206	hsa-miR-1-3p	UGGAAUGUAAAGAAGUAUGUAU
OTX2	miR-1-3p/206	hsa-miR-206	UGGAAUGUAAGGAAGUGUGUGG
OXTR	miR-23-3p	hsa-miR-23b-3p	AUCACAUUGCCAGGGAUUACC
OXTR	miR-30-5p	hsa-miR-30a-5p	UGUAAACAUCCUCGACUGGAAG
OXTR	miR-29-3p	hsa-miR-29c-3p	UAGCACCAUUUGAAAUCGGUUA
P2RY2	miR-30-5p	hsa-miR-30a-5p	UGUAAACAUCCUCGACUGGAAG
P4HA2	miR-30-5p	hsa-miR-30a-5p	UGUAAACAUCCUCGACUGGAAG
PAFAH1B1	miR-1-3p/206	hsa-miR-206	UGGAAUGUAAGGAAGUGUGUGG
PAFAH1B1	miR-1-3p/206	hsa-miR-1-3p	UGGAAUGUAAAGAAGUAUGUAU
PAFAH1B1	miR-125-5p	hsa-miR-125b-5p	UCCCUGAGACCCUAACUUGUGA
PAFAH1B1	miR-15-5p/16-5p/195-5p/424-5p/497-5p	hsa-miR-195-5p	UAGCAGCACAGAAAUAUUGGC
PAG1	let-7-5p/98-5p	hsa-let-7c-5p	UGAGGUAGUAGGUUGUAUGGUU
PAG1	miR-30-5p	hsa-miR-30a-5p	UGUAAACAUCCUCGACUGGAAG
PAG1	miR-378-3p	hsa-miR-378c	ACUGGACUUGGAGUCAGAAGAGUGG
PAG1	miR-26-5p	hsa-miR-26a-5p	UUCAAGUAAUCCAGGAUAGGCU
PAK1	miR-26-5p	hsa-miR-26a-5p	UUCAAGUAAUCCAGGAUAGGCU
PAK2	miR-26-5p	hsa-miR-26a-5p	UUCAAGUAAUCCAGGAUAGGCU
PAK2	miR-23-3p	hsa-miR-23b-3p	AUCACAUUGCCAGGGAUUACC
PAK4	miR-30-5p	hsa-miR-30a-5p	UGUAAACAUCCUCGACUGGAAG
PAK6	miR-23-3p	hsa-miR-23b-3p	AUCACAUUGCCAGGGAUUACC
PAPOLG	miR-29-3p	hsa-miR-29c-3p	UAGCACCAUUUGAAAUCGGUUA
PAPPA	miR-15-5p/16-5p/195-5p/424-5p/497-5p	hsa-miR-195-5p	UAGCAGCACAGAAAUAUUGGC
PAPPA	let-7-5p/98-5p	hsa-let-7c-5p	UGAGGUAGUAGGUUGUAUGGUU
PARVA	miR-1-3p/206	hsa-miR-1-3p	UGGAAUGUAAAGAAGUAUGUAU
PARVA	miR-1-3p/206	hsa-miR-206	UGGAAUGUAAGGAAGUGUGUGG
PATZ1	miR-26-5p	hsa-miR-26a-5p	UUCAAGUAAUCCAGGAUAGGCU
PAWR	miR-30-5p	hsa-miR-30a-5p	UGUAAACAUCCUCGACUGGAAG
PAWR	miR-26-5p	hsa-miR-26a-5p	UUCAAGUAAUCCAGGAUAGGCU
PAWR	miR-133a-3p.2/133b	hsa-miR-133b	UUUGGUCCCCUUCAACCAGCUA
PAX2	let-7-5p/98-5p	hsa-let-7c-5p	UGAGGUAGUAGGUUGUAUGGUU
PAX3	miR-1-3p/206	hsa-miR-1-3p	UGGAAUGUAAAGAAGUAUGUAU
PAX3	miR-1-3p/206	hsa-miR-206	UGGAAUGUAAGGAAGUGUGUGG
PAX5	miR-1-3p/206	hsa-miR-206	UGGAAUGUAAGGAAGUGUGUGG
PAX5	miR-1-3p/206	hsa-miR-1-3p	UGGAAUGUAAAGAAGUAUGUAU
PAX5	miR-26-5p	hsa-miR-26a-5p	UUCAAGUAAUCCAGGAUAGGCU
PAX5	miR-218-5p	hsa-miR-218-5p	UUGUGCUUGAUCUAACCAUGU
PAX9	miR-23-3p	hsa-miR-23b-3p	AUCACAUUGCCAGGGAUUACC
PBRM1	miR-23-3p	hsa-miR-23b-3p	AUCACAUUGCCAGGGAUUACC
PBX1	miR-381-3p	hsa-miR-381-3p	UAUACAAGGGCAAGCUCUCUGU
PBX2	miR-218-5p	hsa-miR-218-5p	UUGUGCUUGAUCUAACCAUGU
PCDH7	miR-139-5p	hsa-miR-139-5p	UCUACAGUGCACGUGUCUCCAGU
PCDH7	miR-381-3p	hsa-miR-381-3p	UAUACAAGGGCAAGCUCUCUGU
PCDH8	miR-381-3p	hsa-miR-381-3p	UAUACAAGGGCAAGCUCUCUGU
PCDH9	miR-145-5p	hsa-miR-145-5p	GUCCAGUUUUCCCAGGAAUCCCU
PCGF2	miR-218-5p	hsa-miR-218-5p	UUGUGCUUGAUCUAACCAUGU
PCMT1	miR-143-3p	hsa-miR-143-3p	UGAGAUGAAGCACUGUAGCUC
PCSK7	miR-125-5p	hsa-miR-125b-5p	UCCCUGAGACCCUAACUUGUGA
PDCD10	miR-26-5p	hsa-miR-26a-5p	UUCAAGUAAUCCAGGAUAGGCU
PDCD4	miR-145-5p	hsa-miR-145-5p	GUCCAGUUUUCCCAGGAAUCCCU
PDE10A	miR-23-3p	hsa-miR-23b-3p	AUCACAUUGCCAGGGAUUACC
PDE4D	miR-30-5p	hsa-miR-30a-5p	UGUAAACAUCCUCGACUGGAAG
PDE4D	miR-139-5p	hsa-miR-139-5p	UCUACAGUGCACGUGUCUCCAGU
PDE7A	miR-1-3p/206	hsa-miR-1-3p	UGGAAUGUAAAGAAGUAUGUAU
PDE7A	miR-23-3p	hsa-miR-23b-3p	AUCACAUUGCCAGGGAUUACC
PDE7A	miR-30-5p	hsa-miR-30a-5p	UGUAAACAUCCUCGACUGGAAG
PDE7A	miR-1-3p/206	hsa-miR-206	UGGAAUGUAAGGAAGUGUGUGG
PDE7A	miR-218-5p	hsa-miR-218-5p	UUGUGCUUGAUCUAACCAUGU
PDGFRA	miR-218-5p	hsa-miR-218-5p	UUGUGCUUGAUCUAACCAUGU
PDGFRA	miR-218-5p	hsa-miR-218-5p	UUGUGCUUGAUCUAACCAUGU	1
PDK3	miR-125-5p	hsa-miR-125b-5p	UCCCUGAGACCCUAACUUGUGA
PDK3	miR-143-3p	hsa-miR-143-3p	UGAGAUGAAGCACUGUAGCUC
PDS5B	miR-381-3p	hsa-miR-381-3p	UAUACAAGGGCAAGCUCUCUGU
PEAK1	miR-1-3p/206	hsa-miR-1-3p	UGGAAUGUAAAGAAGUAUGUAU
PEAK1	miR-133a-3p.2/133b	hsa-miR-133b	UUUGGUCCCCUUCAACCAGCUA
PEAK1	miR-145-5p	hsa-miR-145-5p	GUCCAGUUUUCCCAGGAAUCCCU
PEAK1	miR-1-3p/206	hsa-miR-206	UGGAAUGUAAGGAAGUGUGUGG
PEG10	miR-23-3p	hsa-miR-23b-3p	AUCACAUUGCCAGGGAUUACC
PER3	miR-30-5p	hsa-miR-30a-5p	UGUAAACAUCCUCGACUGGAAG
PFKFB3	miR-26-5p	hsa-miR-26a-5p	UUCAAGUAAUCCAGGAUAGGCU
PFKFB4	miR-23-3p	hsa-miR-23b-3p	AUCACAUUGCCAGGGAUUACC
PFN2	miR-30-5p	hsa-miR-30a-5p	UGUAAACAUCCUCGACUGGAAG
PFN2	miR-1-3p/206	hsa-miR-1-3p	UGGAAUGUAAAGAAGUAUGUAU
PFN2	miR-1-3p/206	hsa-miR-206	UGGAAUGUAAGGAAGUGUGUGG
PGD	miR-1-3p/206	hsa-miR-206	UGGAAUGUAAGGAAGUGUGUGG
PGD	miR-145-5p	hsa-miR-145-5p	GUCCAGUUUUCCCAGGAAUCCCU
PGD	miR-1-3p/206	hsa-miR-1-3p	UGGAAUGUAAAGAAGUAUGUAU
PGR	miR-26-5p	hsa-miR-26a-5p	UUCAAGUAAUCCAGGAUAGGCU
PGR	miR-23-3p	hsa-miR-23b-3p	AUCACAUUGCCAGGGAUUACC
PHF19	miR-204-5p/211-5p	hsa-miR-204-5p	UUCCCUUUGUCAUCCUAUGCCU
PHF19	miR-23-3p	hsa-miR-23b-3p	AUCACAUUGCCAGGGAUUACC
PHF20	miR-204-5p/211-5p	hsa-miR-204-5p	UUCCCUUUGUCAUCCUAUGCCU
PHF21B	miR-23-3p	hsa-miR-23b-3p	AUCACAUUGCCAGGGAUUACC
PHF6	miR-26-5p	hsa-miR-26a-5p	UUCAAGUAAUCCAGGAUAGGCU
PHF6	miR-143-3p	hsa-miR-143-3p	UGAGAUGAAGCACUGUAGCUC
PHIP	miR-15-5p/16-5p/195-5p/424-5p/497-5p	hsa-miR-195-5p	UAGCAGCACAGAAAUAUUGGC
PI15	miR-29-3p	hsa-miR-29c-3p	UAGCACCAUUUGAAAUCGGUUA
PICALM	miR-30-5p	hsa-miR-30a-5p	UGUAAACAUCCUCGACUGGAAG
PIEZO1	miR-139-5p	hsa-miR-139-5p	UCUACAGUGCACGUGUCUCCAGU
PIGA	miR-30-5p	hsa-miR-30a-5p	UGUAAACAUCCUCGACUGGAAG
PIGU	let-7-5p/98-5p	hsa-let-7c-5p	UGAGGUAGUAGGUUGUAUGGUU
PIGX	miR-23-3p	hsa-miR-23b-3p	AUCACAUUGCCAGGGAUUACC
PIK3CA	let-7-5p/98-5p	hsa-let-7c-5p	UGAGGUAGUAGGUUGUAUGGUU
PIK3CB	miR-204-5p/211-5p	hsa-miR-204-5p	UUCCCUUUGUCAUCCUAUGCCU
PIK3CD	miR-30-5p	hsa-miR-30a-5p	UGUAAACAUCCUCGACUGGAAG
PIK3R1	miR-218-5p	hsa-miR-218-5p	UUGUGCUUGAUCUAACCAUGU
PIK3R1	miR-15-5p/16-5p/195-5p/424-5p/497-5p	hsa-miR-195-5p	UAGCAGCACAGAAAUAUUGGC
PIK3R2	miR-30-5p	hsa-miR-30a-5p	UGUAAACAUCCUCGACUGGAAG
PIK3R3	miR-23-3p	hsa-miR-23b-3p	AUCACAUUGCCAGGGAUUACC
PIK3R3	miR-29-3p	hsa-miR-29c-3p	UAGCACCAUUUGAAAUCGGUUA
PIM1	miR-26-5p	hsa-miR-26a-5p	UUCAAGUAAUCCAGGAUAGGCU
PIM3	miR-26-5p	hsa-miR-26a-5p	UUCAAGUAAUCCAGGAUAGGCU
PITPNA	miR-378-3p	hsa-miR-378c	ACUGGACUUGGAGUCAGAAGAGUGG
PITPNC1	miR-23-3p	hsa-miR-23b-3p	AUCACAUUGCCAGGGAUUACC
PITPNC1	miR-30-5p	hsa-miR-30a-5p	UGUAAACAUCCUCGACUGGAAG
PITPNC1	miR-26-5p	hsa-miR-26a-5p	UUCAAGUAAUCCAGGAUAGGCU
PITX1	miR-30-5p	hsa-miR-30a-5p	UGUAAACAUCCUCGACUGGAAG
PIWIL2	miR-378-3p	hsa-miR-378c	ACUGGACUUGGAGUCAGAAGAGUGG
PKP2	miR-23-3p	hsa-miR-23b-3p	AUCACAUUGCCAGGGAUUACC
PLAG1	miR-15-5p/16-5p/195-5p/424-5p/497-5p	hsa-miR-195-5p	UAGCAGCACAGAAAUAUUGGC
PLAG1	miR-29-3p	hsa-miR-29c-3p	UAGCACCAUUUGAAAUCGGUUA
PLAGL2	miR-378-3p	hsa-miR-378c	ACUGGACUUGGAGUCAGAAGAGUGG
PLAGL2	miR-30-5p	hsa-miR-30a-5p	UGUAAACAUCCUCGACUGGAAG
PLAGL2	miR-143-3p	hsa-miR-143-3p	UGAGAUGAAGCACUGUAGCUC
PLAGL2	miR-125-5p	hsa-miR-125b-5p	UCCCUGAGACCCUAACUUGUGA
PLCB1	miR-26-5p	hsa-miR-26a-5p	UUCAAGUAAUCCAGGAUAGGCU
PLCB1	miR-204-5p/211-5p	hsa-miR-204-5p	UUCCCUUUGUCAUCCUAUGCCU
PLCE1	miR-145-5p	hsa-miR-145-5p	GUCCAGUUUUCCCAGGAAUCCCU
PLD1	miR-1-3p/206	hsa-miR-1-3p	UGGAAUGUAAAGAAGUAUGUAU
PLD1	miR-1-3p/206	hsa-miR-206	UGGAAUGUAAGGAAGUGUGUGG
PLEK2	miR-29-3p	hsa-miR-29c-3p	UAGCACCAUUUGAAAUCGGUUA
PLOD2	miR-26-5p	hsa-miR-26a-5p	UUCAAGUAAUCCAGGAUAGGCU
PLXNA1	miR-125-5p	hsa-miR-125b-5p	UCCCUGAGACCCUAACUUGUGA
PLXNA1	miR-29-3p	hsa-miR-29c-3p	UAGCACCAUUUGAAAUCGGUUA
PLXNA1	miR-30-5p	hsa-miR-30a-5p	UGUAAACAUCCUCGACUGGAAG
PLXNC1	miR-218-5p	hsa-miR-218-5p	UUGUGCUUGAUCUAACCAUGU
PLXNC1	miR-30-5p	hsa-miR-30a-5p	UGUAAACAUCCUCGACUGGAAG
PLXNC1	let-7-5p/98-5p	hsa-let-7c-5p	UGAGGUAGUAGGUUGUAUGGUU
PLXNC1	miR-23-3p	hsa-miR-23b-3p	AUCACAUUGCCAGGGAUUACC
PLXND1	let-7-5p/98-5p	hsa-let-7c-5p	UGAGGUAGUAGGUUGUAUGGUU
PMAIP1	miR-23-3p	hsa-miR-23b-3p	AUCACAUUGCCAGGGAUUACC
PMAIP1	miR-26-5p	hsa-miR-26a-5p	UUCAAGUAAUCCAGGAUAGGCU
PMEPA1	miR-26-5p	hsa-miR-26a-5p	UUCAAGUAAUCCAGGAUAGGCU
PMEPA1	miR-30-5p	hsa-miR-30a-5p	UGUAAACAUCCUCGACUGGAAG
PML	miR-133a-3p.2/133b	hsa-miR-133b	UUUGGUCCCCUUCAACCAGCUA
PMP22	miR-139-5p	hsa-miR-139-5p	UCUACAGUGCACGUGUCUCCAGU
PMP22	miR-29-3p	hsa-miR-29c-3p	UAGCACCAUUUGAAAUCGGUUA
PNN	miR-381-3p	hsa-miR-381-3p	UAUACAAGGGCAAGCUCUCUGU
PNPLA2	miR-30-5p	hsa-miR-30a-5p	UGUAAACAUCCUCGACUGGAAG
PODXL	miR-125-5p	hsa-miR-125b-5p	UCCCUGAGACCCUAACUUGUGA
POU3F2	miR-204-5p/211-5p	hsa-miR-204-5p	UUCCCUUUGUCAUCCUAUGCCU
POU4F2	miR-23-3p	hsa-miR-23b-3p	AUCACAUUGCCAGGGAUUACC
PPIB	miR-1-3p/206	hsa-miR-206	UGGAAUGUAAGGAAGUGUGUGG
PPIB	miR-1-3p/206	hsa-miR-1-3p	UGGAAUGUAAAGAAGUAUGUAU
PPM1A	miR-30-5p	hsa-miR-30a-5p	UGUAAACAUCCUCGACUGGAAG
PPM1A	miR-23-3p	hsa-miR-23b-3p	AUCACAUUGCCAGGGAUUACC
PPM1D	miR-15-5p/16-5p/195-5p/424-5p/497-5p	hsa-miR-195-5p	UAGCAGCACAGAAAUAUUGGC
PPM1D	miR-15-5p/16-5p/195-5p/424-5p/497-5p	hsa-miR-195-5p	UAGCAGCACAGAAAUAUUGGC	1
PPM1D	miR-23-3p	hsa-miR-23b-3p	AUCACAUUGCCAGGGAUUACC
PPM1D	miR-23-3p	hsa-miR-23b-3p	AUCACAUUGCCAGGGAUUACC	1
PPM1D	miR-145-5p	hsa-miR-145-5p	GUCCAGUUUUCCCAGGAAUCCCU
PPM1D	miR-145-5p	hsa-miR-145-5p	GUCCAGUUUUCCCAGGAAUCCCU	1
PPP1R15B	let-7-5p/98-5p	hsa-let-7c-5p	UGAGGUAGUAGGUUGUAUGGUU
PPP1R9A	miR-30-5p	hsa-miR-30a-5p	UGUAAACAUCCUCGACUGGAAG
PPP1R9A	miR-204-5p/211-5p	hsa-miR-204-5p	UUCCCUUUGUCAUCCUAUGCCU
PPP2CA	miR-139-5p	hsa-miR-139-5p	UCUACAGUGCACGUGUCUCCAGU
PPP2CA	miR-133a-3p.2/133b	hsa-miR-133b	UUUGGUCCCCUUCAACCAGCUA
PPP2R1B	miR-30-5p	hsa-miR-30a-5p	UGUAAACAUCCUCGACUGGAAG
PPP2R1B	miR-15-5p/16-5p/195-5p/424-5p/497-5p	hsa-miR-195-5p	UAGCAGCACAGAAAUAUUGGC
PPP2R2C	miR-218-5p	hsa-miR-218-5p	UUGUGCUUGAUCUAACCAUGU
PPP6C	miR-145-5p	hsa-miR-145-5p	GUCCAGUUUUCCCAGGAAUCCCU
PPP6C	miR-204-5p/211-5p	hsa-miR-204-5p	UUCCCUUUGUCAUCCUAUGCCU
PRDM1	miR-30-5p	hsa-miR-30a-5p	UGUAAACAUCCUCGACUGGAAG
PRDM1	miR-23-3p	hsa-miR-23b-3p	AUCACAUUGCCAGGGAUUACC
PRDM16	miR-139-5p	hsa-miR-139-5p	UCUACAGUGCACGUGUCUCCAGU
PRDM16	miR-133a-3p.2/133b	hsa-miR-133b	UUUGGUCCCCUUCAACCAGCUA
PRDM5	let-7-5p/98-5p	hsa-let-7c-5p	UGAGGUAGUAGGUUGUAUGGUU
PRELID2	miR-23-3p	hsa-miR-23b-3p	AUCACAUUGCCAGGGAUUACC
PREX1	miR-1-3p/206	hsa-miR-206	UGGAAUGUAAGGAAGUGUGUGG
PREX1	miR-1-3p/206	hsa-miR-1-3p	UGGAAUGUAAAGAAGUAUGUAU
PRKAA2	miR-125-5p	hsa-miR-125b-5p	UCCCUGAGACCCUAACUUGUGA
PRKAA2	miR-26-5p	hsa-miR-26a-5p	UUCAAGUAAUCCAGGAUAGGCU
PRKAA2	let-7-5p/98-5p	hsa-let-7c-5p	UGAGGUAGUAGGUUGUAUGGUU
PRKCB	miR-133a-3p.2/133b	hsa-miR-133b	UUUGGUCCCCUUCAACCAGCUA
PRKCD	miR-26-5p	hsa-miR-26a-5p	UUCAAGUAAUCCAGGAUAGGCU
PRKCI	miR-145-5p	hsa-miR-145-5p	GUCCAGUUUUCCCAGGAAUCCCU
PRKD3	miR-145-5p	hsa-miR-145-5p	GUCCAGUUUUCCCAGGAAUCCCU
PRLR	miR-30-5p	hsa-miR-30a-5p	UGUAAACAUCCUCGACUGGAAG
PRMT6	miR-23-3p	hsa-miR-23b-3p	AUCACAUUGCCAGGGAUUACC
PROK2	miR-23-3p	hsa-miR-23b-3p	AUCACAUUGCCAGGGAUUACC
PRPF40A	miR-23-3p	hsa-miR-23b-3p	AUCACAUUGCCAGGGAUUACC
PRPF40A	miR-29-3p	hsa-miR-29c-3p	UAGCACCAUUUGAAAUCGGUUA
PRPF40A	miR-30-5p	hsa-miR-30a-5p	UGUAAACAUCCUCGACUGGAAG
PRPSAP2	miR-145-5p	hsa-miR-145-5p	GUCCAGUUUUCCCAGGAAUCCCU
PRR11	miR-204-5p/211-5p	hsa-miR-204-5p	UUCCCUUUGUCAUCCUAUGCCU
PRRC2A	miR-381-3p	hsa-miR-381-3p	UAUACAAGGGCAAGCUCUCUGU
PRRT2	miR-30-5p	hsa-miR-30a-5p	UGUAAACAUCCUCGACUGGAAG
PRRT2	miR-133a-3p.2/133b	hsa-miR-133b	UUUGGUCCCCUUCAACCAGCUA
PSAT1	miR-145-5p	hsa-miR-145-5p	GUCCAGUUUUCCCAGGAAUCCCU
PSAT1	miR-15-5p/16-5p/195-5p/424-5p/497-5p	hsa-miR-195-5p	UAGCAGCACAGAAAUAUUGGC
PSD3	miR-378-3p	hsa-miR-378c	ACUGGACUUGGAGUCAGAAGAGUGG
PSD3	miR-26-5p	hsa-miR-26a-5p	UUCAAGUAAUCCAGGAUAGGCU
PSIP1	miR-381-3p	hsa-miR-381-3p	UAUACAAGGGCAAGCUCUCUGU
PSMB9	miR-125-5p	hsa-miR-125b-5p	UCCCUGAGACCCUAACUUGUGA
PSMB9	miR-204-5p/211-5p	hsa-miR-204-5p	UUCCCUUUGUCAUCCUAUGCCU
PSMC2	miR-218-5p	hsa-miR-218-5p	UUGUGCUUGAUCUAACCAUGU
PSMD7	miR-15-5p/16-5p/195-5p/424-5p/497-5p	hsa-miR-195-5p	UAGCAGCACAGAAAUAUUGGC
PSME3	miR-23-3p	hsa-miR-23b-3p	AUCACAUUGCCAGGGAUUACC
PTBP1	miR-133a-3p.2/133b	hsa-miR-133b	UUUGGUCCCCUUCAACCAGCUA
PTBP2	miR-133a-3p.2/133b	hsa-miR-133b	UUUGGUCCCCUUCAACCAGCUA
PTBP3	miR-23-3p	hsa-miR-23b-3p	AUCACAUUGCCAGGGAUUACC
PTBP3	miR-133a-3p.2/133b	hsa-miR-133b	UUUGGUCCCCUUCAACCAGCUA
PTBP3	miR-143-3p	hsa-miR-143-3p	UGAGAUGAAGCACUGUAGCUC
PTBP3	miR-381-3p	hsa-miR-381-3p	UAUACAAGGGCAAGCUCUCUGU
PTEN	miR-23-3p	hsa-miR-23b-3p	AUCACAUUGCCAGGGAUUACC
PTEN	miR-29-3p	hsa-miR-29c-3p	UAGCACCAUUUGAAAUCGGUUA
PTEN	miR-26-5p	hsa-miR-26a-5p	UUCAAGUAAUCCAGGAUAGGCU
PTGDR	miR-30-5p	hsa-miR-30a-5p	UGUAAACAUCCUCGACUGGAAG
PTGER4	miR-23-3p	hsa-miR-23b-3p	AUCACAUUGCCAGGGAUUACC
PTGS2	miR-26-5p	hsa-miR-26a-5p	UUCAAGUAAUCCAGGAUAGGCU
PTH	miR-15-5p/16-5p/195-5p/424-5p/497-5p	hsa-miR-195-5p	UAGCAGCACAGAAAUAUUGGC
PTP4A2	miR-23-3p	hsa-miR-23b-3p	AUCACAUUGCCAGGGAUUACC
PTPN1	miR-1-3p/206	hsa-miR-206	UGGAAUGUAAGGAAGUGUGUGG
PTPN1	miR-1-3p/206	hsa-miR-1-3p	UGGAAUGUAAAGAAGUAUGUAU
PTPN11	miR-139-5p	hsa-miR-139-5p	UCUACAGUGCACGUGUCUCCAGU
PTPN13	miR-26-5p	hsa-miR-26a-5p	UUCAAGUAAUCCAGGAUAGGCU
PTPN2	miR-1-3p/206	hsa-miR-1-3p	UGGAAUGUAAAGAAGUAUGUAU
PTPN2	miR-1-3p/206	hsa-miR-206	UGGAAUGUAAGGAAGUGUGUGG
PTPN3	miR-15-5p/16-5p/195-5p/424-5p/497-5p	hsa-miR-195-5p	UAGCAGCACAGAAAUAUUGGC
PTPRA	miR-218-5p	hsa-miR-218-5p	UUGUGCUUGAUCUAACCAUGU
PTPRD	miR-26-5p	hsa-miR-26a-5p	UUCAAGUAAUCCAGGAUAGGCU
PTPRD	miR-204-5p/211-5p	hsa-miR-204-5p	UUCCCUUUGUCAUCCUAUGCCU
PTPRD	let-7-5p/98-5p	hsa-let-7c-5p	UGAGGUAGUAGGUUGUAUGGUU
PTPRD	miR-15-5p/16-5p/195-5p/424-5p/497-5p	hsa-miR-195-5p	UAGCAGCACAGAAAUAUUGGC
PTPRG	miR-1-3p/206	hsa-miR-1-3p	UGGAAUGUAAAGAAGUAUGUAU
PTPRG	miR-1-3p/206	hsa-miR-206	UGGAAUGUAAGGAAGUGUGUGG
PTPRG	miR-204-5p/211-5p	hsa-miR-204-5p	UUCCCUUUGUCAUCCUAUGCCU
PTPRK	miR-30-5p	hsa-miR-30a-5p	UGUAAACAUCCUCGACUGGAAG
PTPRK	miR-133a-3p.2/133b	hsa-miR-133b	UUUGGUCCCCUUCAACCAGCUA
PTPRT	miR-378-3p	hsa-miR-378c	ACUGGACUUGGAGUCAGAAGAGUGG
PTPRT	miR-143-3p	hsa-miR-143-3p	UGAGAUGAAGCACUGUAGCUC
PTPRU	miR-139-5p	hsa-miR-139-5p	UCUACAGUGCACGUGUCUCCAGU
PTPRZ1	miR-133a-3p.2/133b	hsa-miR-133b	UUUGGUCCCCUUCAACCAGCUA
PTRH2	miR-125-5p	hsa-miR-125b-5p	UCCCUGAGACCCUAACUUGUGA
PTS	miR-218-5p	hsa-miR-218-5p	UUGUGCUUGAUCUAACCAUGU
PXN	miR-30-5p	hsa-miR-30a-5p	UGUAAACAUCCUCGACUGGAAG
PXN	miR-145-5p	hsa-miR-145-5p	GUCCAGUUUUCCCAGGAAUCCCU
RAB10	miR-204-5p/211-5p	hsa-miR-204-5p	UUCCCUUUGUCAUCCUAUGCCU
RAB10	miR-15-5p/16-5p/195-5p/424-5p/497-5p	hsa-miR-195-5p	UAGCAGCACAGAAAUAUUGGC
RAB11FIP1	miR-143-3p	hsa-miR-143-3p	UGAGAUGAAGCACUGUAGCUC
RAB11FIP1	miR-15-5p/16-5p/195-5p/424-5p/497-5p	hsa-miR-195-5p	UAGCAGCACAGAAAUAUUGGC
RAB14	miR-145-5p	hsa-miR-145-5p	GUCCAGUUUUCCCAGGAAUCCCU
RAB14	miR-204-5p/211-5p	hsa-miR-204-5p	UUCCCUUUGUCAUCCUAUGCCU
RAB1A	miR-204-5p/211-5p	hsa-miR-204-5p	UUCCCUUUGUCAUCCUAUGCCU
RAB21	miR-26-5p	hsa-miR-26a-5p	UUCAAGUAAUCCAGGAUAGGCU
RAB22A	miR-30-5p	hsa-miR-30a-5p	UGUAAACAUCCUCGACUGGAAG
RAB22A	miR-125-5p	hsa-miR-125b-5p	UCCCUGAGACCCUAACUUGUGA
RAB22A	miR-204-5p/211-5p	hsa-miR-204-5p	UUCCCUUUGUCAUCCUAUGCCU
RAB23	miR-30-5p	hsa-miR-30a-5p	UGUAAACAUCCUCGACUGGAAG
RAB27B	miR-30-5p	hsa-miR-30a-5p	UGUAAACAUCCUCGACUGGAAG
RAB2A	miR-381-3p	hsa-miR-381-3p	UAUACAAGGGCAAGCUCUCUGU
RAB31	miR-26-5p	hsa-miR-26a-5p	UUCAAGUAAUCCAGGAUAGGCU
RAB39B	miR-23-3p	hsa-miR-23b-3p	AUCACAUUGCCAGGGAUUACC
RAB3D	miR-30-5p	hsa-miR-30a-5p	UGUAAACAUCCUCGACUGGAAG
RAB3IP	miR-125-5p	hsa-miR-125b-5p	UCCCUGAGACCCUAACUUGUGA
RAB5A	miR-1-3p/206	hsa-miR-1-3p	UGGAAUGUAAAGAAGUAUGUAU
RAB5A	miR-1-3p/206	hsa-miR-206	UGGAAUGUAAGGAAGUGUGUGG
RAB7A	miR-30-5p	hsa-miR-30a-5p	UGUAAACAUCCUCGACUGGAAG
RAD17	miR-26-5p	hsa-miR-26a-5p	UUCAAGUAAUCCAGGAUAGGCU
RAD17	miR-23-3p	hsa-miR-23b-3p	AUCACAUUGCCAGGGAUUACC
RAD18	miR-145-5p	hsa-miR-145-5p	GUCCAGUUUUCCCAGGAAUCCCU
RAD23B	miR-30-5p	hsa-miR-30a-5p	UGUAAACAUCCUCGACUGGAAG
RAF1	miR-15-5p/16-5p/195-5p/424-5p/497-5p	hsa-miR-195-5p	UAGCAGCACAGAAAUAUUGGC
RAF1	miR-125-5p	hsa-miR-125b-5p	UCCCUGAGACCCUAACUUGUGA
RAG1	miR-145-5p	hsa-miR-145-5p	GUCCAGUUUUCCCAGGAAUCCCU
RAI14	miR-23-3p	hsa-miR-23b-3p	AUCACAUUGCCAGGGAUUACC
RAI14	miR-30-5p	hsa-miR-30a-5p	UGUAAACAUCCUCGACUGGAAG
RALGPS2	miR-30-5p	hsa-miR-30a-5p	UGUAAACAUCCUCGACUGGAAG
RANBP2	let-7-5p/98-5p	hsa-let-7c-5p	UGAGGUAGUAGGUUGUAUGGUU
RAP1A	miR-125-5p	hsa-miR-125b-5p	UCCCUGAGACCCUAACUUGUGA
RAP1B	miR-30-5p	hsa-miR-30a-5p	UGUAAACAUCCUCGACUGGAAG
RAP2A	miR-30-5p	hsa-miR-30a-5p	UGUAAACAUCCUCGACUGGAAG
RAP2C	miR-26-5p	hsa-miR-26a-5p	UUCAAGUAAUCCAGGAUAGGCU
RAP2C	miR-133a-3p.2/133b	hsa-miR-133b	UUUGGUCCCCUUCAACCAGCUA
RAPGEF2	miR-30-5p	hsa-miR-30a-5p	UGUAAACAUCCUCGACUGGAAG
RASA1	miR-30-5p	hsa-miR-30a-5p	UGUAAACAUCCUCGACUGGAAG
RASA1	miR-1-3p/206	hsa-miR-206	UGGAAUGUAAGGAAGUGUGUGG
RASA1	miR-1-3p/206	hsa-miR-1-3p	UGGAAUGUAAAGAAGUAUGUAU
RASD1	miR-30-5p	hsa-miR-30a-5p	UGUAAACAUCCUCGACUGGAAG
RASGEF1A	miR-26-5p	hsa-miR-26a-5p	UUCAAGUAAUCCAGGAUAGGCU
RASGRF1	miR-139-5p	hsa-miR-139-5p	UCUACAGUGCACGUGUCUCCAGU
RASGRP1	let-7-5p/98-5p	hsa-let-7c-5p	UGAGGUAGUAGGUUGUAUGGUU
RASSF2	miR-218-5p	hsa-miR-218-5p	UUGUGCUUGAUCUAACCAUGU
RASSF5	miR-145-5p	hsa-miR-145-5p	GUCCAGUUUUCCCAGGAAUCCCU
RASSF5	miR-204-5p/211-5p	hsa-miR-204-5p	UUCCCUUUGUCAUCCUAUGCCU
RB1	miR-26-5p	hsa-miR-26a-5p	UUCAAGUAAUCCAGGAUAGGCU
RBBP5	miR-204-5p/211-5p	hsa-miR-204-5p	UUCCCUUUGUCAUCCUAUGCCU
RBL2	miR-23-3p	hsa-miR-23b-3p	AUCACAUUGCCAGGGAUUACC
RBM38	miR-125-5p	hsa-miR-125b-5p	UCCCUGAGACCCUAACUUGUGA
RBM38	let-7-5p/98-5p	hsa-let-7c-5p	UGAGGUAGUAGGUUGUAUGGUU
RBM47	miR-23-3p	hsa-miR-23b-3p	AUCACAUUGCCAGGGAUUACC
RBMS3	miR-378-3p	hsa-miR-378c	ACUGGACUUGGAGUCAGAAGAGUGG
RCHY1	miR-23-3p	hsa-miR-23b-3p	AUCACAUUGCCAGGGAUUACC
RCOR1	miR-26-5p	hsa-miR-26a-5p	UUCAAGUAAUCCAGGAUAGGCU
RCOR1	miR-23-3p	hsa-miR-23b-3p	AUCACAUUGCCAGGGAUUACC
RCOR1	miR-30-5p	hsa-miR-30a-5p	UGUAAACAUCCUCGACUGGAAG
RCOR1	miR-218-5p	hsa-miR-218-5p	UUGUGCUUGAUCUAACCAUGU
RCOR1	miR-204-5p/211-5p	hsa-miR-204-5p	UUCCCUUUGUCAUCCUAUGCCU
RDX	let-7-5p/98-5p	hsa-let-7c-5p	UGAGGUAGUAGGUUGUAUGGUU
RECK	miR-30-5p	hsa-miR-30a-5p	UGUAAACAUCCUCGACUGGAAG
RECK	miR-15-5p/16-5p/195-5p/424-5p/497-5p	hsa-miR-195-5p	UAGCAGCACAGAAAUAUUGGC
REL	let-7-5p/98-5p	hsa-let-7c-5p	UGAGGUAGUAGGUUGUAUGGUU
REL	miR-29-3p	hsa-miR-29c-3p	UAGCACCAUUUGAAAUCGGUUA
RELN	miR-218-5p	hsa-miR-218-5p	UUGUGCUUGAUCUAACCAUGU
RELT	miR-204-5p/211-5p	hsa-miR-204-5p	UUCCCUUUGUCAUCCUAUGCCU
REST	miR-125-5p	hsa-miR-125b-5p	UCCCUGAGACCCUAACUUGUGA
REST	miR-378-3p	hsa-miR-378c	ACUGGACUUGGAGUCAGAAGAGUGG
REST	miR-26-5p	hsa-miR-26a-5p	UUCAAGUAAUCCAGGAUAGGCU
RET	miR-218-5p	hsa-miR-218-5p	UUGUGCUUGAUCUAACCAUGU
RET	miR-15-5p/16-5p/195-5p/424-5p/497-5p	hsa-miR-195-5p	UAGCAGCACAGAAAUAUUGGC
RFX3	miR-218-5p	hsa-miR-218-5p	UUGUGCUUGAUCUAACCAUGU
RFX3	miR-15-5p/16-5p/195-5p/424-5p/497-5p	hsa-miR-195-5p	UAGCAGCACAGAAAUAUUGGC
RFX3	miR-30-5p	hsa-miR-30a-5p	UGUAAACAUCCUCGACUGGAAG
RFX3	miR-145-5p	hsa-miR-145-5p	GUCCAGUUUUCCCAGGAAUCCCU
RFX3	miR-133a-3p.2/133b	hsa-miR-133b	UUUGGUCCCCUUCAACCAGCUA
RGS17	miR-30-5p	hsa-miR-30a-5p	UGUAAACAUCCUCGACUGGAAG
RGS17	miR-218-5p	hsa-miR-218-5p	UUGUGCUUGAUCUAACCAUGU
RGS17	miR-26-5p	hsa-miR-26a-5p	UUCAAGUAAUCCAGGAUAGGCU
RGS17	miR-381-3p	hsa-miR-381-3p	UAUACAAGGGCAAGCUCUCUGU
RGS20	miR-218-5p	hsa-miR-218-5p	UUGUGCUUGAUCUAACCAUGU
RGS4	miR-26-5p	hsa-miR-26a-5p	UUCAAGUAAUCCAGGAUAGGCU
RHBDD1	miR-145-5p	hsa-miR-145-5p	GUCCAGUUUUCCCAGGAAUCCCU
RHOB	miR-30-5p	hsa-miR-30a-5p	UGUAAACAUCCUCGACUGGAAG
RHOBTB2	miR-125-5p	hsa-miR-125b-5p	UCCCUGAGACCCUAACUUGUGA
RHOH	miR-30-5p	hsa-miR-30a-5p	UGUAAACAUCCUCGACUGGAAG
RHOT1	miR-204-5p/211-5p	hsa-miR-204-5p	UUCCCUUUGUCAUCCUAUGCCU
RICTOR	miR-1-3p/206	hsa-miR-1-3p	UGGAAUGUAAAGAAGUAUGUAU
RICTOR	let-7-5p/98-5p	hsa-let-7c-5p	UGAGGUAGUAGGUUGUAUGGUU
RICTOR	miR-1-3p/206	hsa-miR-206	UGGAAUGUAAGGAAGUGUGUGG
RICTOR	miR-143-3p	hsa-miR-143-3p	UGAGAUGAAGCACUGUAGCUC
RIPK4	miR-23-3p	hsa-miR-23b-3p	AUCACAUUGCCAGGGAUUACC
RIT1	miR-29-3p	hsa-miR-29c-3p	UAGCACCAUUUGAAAUCGGUUA
RLF	miR-29-3p	hsa-miR-29c-3p	UAGCACCAUUUGAAAUCGGUUA
RLIM	miR-139-5p	hsa-miR-139-5p	UCUACAGUGCACGUGUCUCCAGU
RLIM	miR-26-5p	hsa-miR-26a-5p	UUCAAGUAAUCCAGGAUAGGCU
RLIM	miR-145-5p	hsa-miR-145-5p	GUCCAGUUUUCCCAGGAAUCCCU
RND2	miR-125-5p	hsa-miR-125b-5p	UCCCUGAGACCCUAACUUGUGA
RNF144A	miR-381-3p	hsa-miR-381-3p	UAUACAAGGGCAAGCUCUCUGU
RNF168	miR-125-5p	hsa-miR-125b-5p	UCCCUGAGACCCUAACUUGUGA
RNF19A	miR-29-3p	hsa-miR-29c-3p	UAGCACCAUUUGAAAUCGGUUA
RNF2	miR-381-3p	hsa-miR-381-3p	UAUACAAGGGCAAGCUCUCUGU
RNF2	miR-23-3p	hsa-miR-23b-3p	AUCACAUUGCCAGGGAUUACC
RNF220	miR-30-5p	hsa-miR-30a-5p	UGUAAACAUCCUCGACUGGAAG
RNF38	miR-218-5p	hsa-miR-218-5p	UUGUGCUUGAUCUAACCAUGU
RNF38	miR-23-3p	hsa-miR-23b-3p	AUCACAUUGCCAGGGAUUACC
RNF40	miR-381-3p	hsa-miR-381-3p	UAUACAAGGGCAAGCUCUCUGU
RNF43	miR-23-3p	hsa-miR-23b-3p	AUCACAUUGCCAGGGAUUACC
RNF6	miR-26-5p	hsa-miR-26a-5p	UUCAAGUAAUCCAGGAUAGGCU
RNMT	miR-30-5p	hsa-miR-30a-5p	UGUAAACAUCCUCGACUGGAAG
ROBO1	miR-23-3p	hsa-miR-23b-3p	AUCACAUUGCCAGGGAUUACC
ROBO1	miR-218-5p	hsa-miR-218-5p	UUGUGCUUGAUCUAACCAUGU
ROBO1	miR-29-3p	hsa-miR-29c-3p	UAGCACCAUUUGAAAUCGGUUA
ROBO1	miR-139-5p	hsa-miR-139-5p	UCUACAGUGCACGUGUCUCCAGU
ROBO1	let-7-5p/98-5p	hsa-let-7c-5p	UGAGGUAGUAGGUUGUAUGGUU
ROCK1	miR-139-5p	hsa-miR-139-5p	UCUACAGUGCACGUGUCUCCAGU
ROCK2	miR-23-3p	hsa-miR-23b-3p	AUCACAUUGCCAGGGAUUACC
ROCK2	miR-139-5p	hsa-miR-139-5p	UCUACAGUGCACGUGUCUCCAGU
ROCK2	miR-381-3p	hsa-miR-381-3p	UAUACAAGGGCAAGCUCUCUGU
ROR1	miR-30-5p	hsa-miR-30a-5p	UGUAAACAUCCUCGACUGGAAG
ROR1	miR-204-5p/211-5p	hsa-miR-204-5p	UUCCCUUUGUCAUCCUAUGCCU
ROR2	miR-30-5p	hsa-miR-30a-5p	UGUAAACAUCCUCGACUGGAAG
RORA	miR-29-3p	hsa-miR-29c-3p	UAGCACCAUUUGAAAUCGGUUA
RORA	miR-30-5p	hsa-miR-30a-5p	UGUAAACAUCCUCGACUGGAAG
RORA	miR-1-3p/206	hsa-miR-206	UGGAAUGUAAGGAAGUGUGUGG
RORA	miR-1-3p/206	hsa-miR-1-3p	UGGAAUGUAAAGAAGUAUGUAU
RORA	miR-23-3p	hsa-miR-23b-3p	AUCACAUUGCCAGGGAUUACC
RORA	miR-125-5p	hsa-miR-125b-5p	UCCCUGAGACCCUAACUUGUGA
RPA1	miR-30-5p	hsa-miR-30a-5p	UGUAAACAUCCUCGACUGGAAG
RPA1	miR-145-5p	hsa-miR-145-5p	GUCCAGUUUUCCCAGGAAUCCCU
RPGR	miR-26-5p	hsa-miR-26a-5p	UUCAAGUAAUCCAGGAUAGGCU
RPRM	miR-23-3p	hsa-miR-23b-3p	AUCACAUUGCCAGGGAUUACC
RPS6KA3	miR-204-5p/211-5p	hsa-miR-204-5p	UUCCCUUUGUCAUCCUAUGCCU
RPS6KA6	miR-15-5p/16-5p/195-5p/424-5p/497-5p	hsa-miR-195-5p	UAGCAGCACAGAAAUAUUGGC
RPS6KA6	miR-26-5p	hsa-miR-26a-5p	UUCAAGUAAUCCAGGAUAGGCU
RPS6KB1	miR-145-5p	hsa-miR-145-5p	GUCCAGUUUUCCCAGGAAUCCCU
RPS6KC1	miR-204-5p/211-5p	hsa-miR-204-5p	UUCCCUUUGUCAUCCUAUGCCU
RRAS2	miR-381-3p	hsa-miR-381-3p	UAUACAAGGGCAAGCUCUCUGU
RRAS2	miR-23-3p	hsa-miR-23b-3p	AUCACAUUGCCAGGGAUUACC
RREB1	miR-145-5p	hsa-miR-145-5p	GUCCAGUUUUCCCAGGAAUCCCU
RREB1	miR-204-5p/211-5p	hsa-miR-204-5p	UUCCCUUUGUCAUCCUAUGCCU
RREB1	miR-15-5p/16-5p/195-5p/424-5p/497-5p	hsa-miR-195-5p	UAGCAGCACAGAAAUAUUGGC
RRM2	let-7-5p/98-5p	hsa-let-7c-5p	UGAGGUAGUAGGUUGUAUGGUU
RRM2	miR-204-5p/211-5p	hsa-miR-204-5p	UUCCCUUUGUCAUCCUAUGCCU
RRN3	miR-381-3p	hsa-miR-381-3p	UAUACAAGGGCAAGCUCUCUGU
RSF1	miR-145-5p	hsa-miR-145-5p	GUCCAGUUUUCCCAGGAAUCCCU
RSPO3	miR-1-3p/206	hsa-miR-1-3p	UGGAAUGUAAAGAAGUAUGUAU
RSPO3	miR-15-5p/16-5p/195-5p/424-5p/497-5p	hsa-miR-195-5p	UAGCAGCACAGAAAUAUUGGC
RSPO3	miR-1-3p/206	hsa-miR-206	UGGAAUGUAAGGAAGUGUGUGG
RTKN	miR-145-5p	hsa-miR-145-5p	GUCCAGUUUUCCCAGGAAUCCCU
RTKN2	miR-30-5p	hsa-miR-30a-5p	UGUAAACAUCCUCGACUGGAAG
RTKN2	miR-204-5p/211-5p	hsa-miR-204-5p	UUCCCUUUGUCAUCCUAUGCCU
RTKN2	miR-29-3p	hsa-miR-29c-3p	UAGCACCAUUUGAAAUCGGUUA
RUFY3	miR-125-5p	hsa-miR-125b-5p	UCCCUGAGACCCUAACUUGUGA
RUNX1	miR-139-5p	hsa-miR-139-5p	UCUACAGUGCACGUGUCUCCAGU
RUNX1	miR-30-5p	hsa-miR-30a-5p	UGUAAACAUCCUCGACUGGAAG
RUNX1T1	miR-23-3p	hsa-miR-23b-3p	AUCACAUUGCCAGGGAUUACC
RUNX1T1	miR-204-5p/211-5p	hsa-miR-204-5p	UUCCCUUUGUCAUCCUAUGCCU
RUNX1T1	miR-133a-3p.2/133b	hsa-miR-133b	UUUGGUCCCCUUCAACCAGCUA
RUNX2	miR-218-5p	hsa-miR-218-5p	UUGUGCUUGAUCUAACCAUGU
RUNX2	miR-30-5p	hsa-miR-30a-5p	UGUAAACAUCCUCGACUGGAAG
RUNX3	miR-145-5p	hsa-miR-145-5p	GUCCAGUUUUCCCAGGAAUCCCU
RUNX3	miR-218-5p	hsa-miR-218-5p	UUGUGCUUGAUCUAACCAUGU
RYBP	miR-125-5p	hsa-miR-125b-5p	UCCCUGAGACCCUAACUUGUGA
RYBP	miR-381-3p	hsa-miR-381-3p	UAUACAAGGGCAAGCUCUCUGU
S100PBP	miR-30-5p	hsa-miR-30a-5p	UGUAAACAUCCUCGACUGGAAG
S1PR1	miR-145-5p	hsa-miR-145-5p	GUCCAGUUUUCCCAGGAAUCCCU
SALL1	miR-381-3p	hsa-miR-381-3p	UAUACAAGGGCAAGCUCUCUGU
SALL1	miR-15-5p/16-5p/195-5p/424-5p/497-5p	hsa-miR-195-5p	UAGCAGCACAGAAAUAUUGGC
SALL2	miR-23-3p	hsa-miR-23b-3p	AUCACAUUGCCAGGGAUUACC
SALL4	miR-30-5p	hsa-miR-30a-5p	UGUAAACAUCCUCGACUGGAAG
SALL4	let-7-5p/98-5p	hsa-let-7c-5p	UGAGGUAGUAGGUUGUAUGGUU
SATB1	miR-23-3p	hsa-miR-23b-3p	AUCACAUUGCCAGGGAUUACC
SATB1	miR-99-5p/100-5p	hsa-miR-100-5p	AACCCGUAGAUCCGAACUUGUG
SATB1	miR-99-5p/100-5p	hsa-miR-99a-5p	AACCCGUAGAUCCGAUCUUGUG
SATB2	miR-23-3p	hsa-miR-23b-3p	AUCACAUUGCCAGGGAUUACC
SATB2	miR-218-5p	hsa-miR-218-5p	UUGUGCUUGAUCUAACCAUGU
SBDS	miR-378-3p	hsa-miR-378c	ACUGGACUUGGAGUCAGAAGAGUGG
SBNO1	miR-23-3p	hsa-miR-23b-3p	AUCACAUUGCCAGGGAUUACC
SBNO1	miR-15-5p/16-5p/195-5p/424-5p/497-5p	hsa-miR-195-5p	UAGCAGCACAGAAAUAUUGGC
SCAI	miR-15-5p/16-5p/195-5p/424-5p/497-5p	hsa-miR-195-5p	UAGCAGCACAGAAAUAUUGGC
SCAI	miR-218-5p	hsa-miR-218-5p	UUGUGCUUGAUCUAACCAUGU
SCAI	miR-23-3p	hsa-miR-23b-3p	AUCACAUUGCCAGGGAUUACC
SCAMP1	miR-30-5p	hsa-miR-30a-5p	UGUAAACAUCCUCGACUGGAAG
SCAMP1	miR-26-5p	hsa-miR-26a-5p	UUCAAGUAAUCCAGGAUAGGCU
SCAMP3	miR-145-5p	hsa-miR-145-5p	GUCCAGUUUUCCCAGGAAUCCCU
SCARB1	miR-125-5p	hsa-miR-125b-5p	UCCCUGAGACCCUAACUUGUGA
SCD	let-7-5p/98-5p	hsa-let-7c-5p	UGAGGUAGUAGGUUGUAUGGUU
SCN1A	miR-30-5p	hsa-miR-30a-5p	UGUAAACAUCCUCGACUGGAAG
SDCBP	miR-30-5p	hsa-miR-30a-5p	UGUAAACAUCCUCGACUGGAAG
SEC61A1	miR-218-5p	hsa-miR-218-5p	UUGUGCUUGAUCUAACCAUGU
SEC62	miR-378-3p	hsa-miR-378c	ACUGGACUUGGAGUCAGAAGAGUGG
SEC62	miR-1-3p/206	hsa-miR-206	UGGAAUGUAAGGAAGUGUGUGG
SEC62	miR-1-3p/206	hsa-miR-1-3p	UGGAAUGUAAAGAAGUAUGUAU
SEC62	miR-145-5p	hsa-miR-145-5p	GUCCAGUUUUCCCAGGAAUCCCU
SEMA3A	miR-30-5p	hsa-miR-30a-5p	UGUAAACAUCCUCGACUGGAAG
SEMA3A	miR-145-5p	hsa-miR-145-5p	GUCCAGUUUUCCCAGGAAUCCCU
SEMA4D	miR-125-5p	hsa-miR-125b-5p	UCCCUGAGACCCUAACUUGUGA
SEMA6A	miR-145-5p	hsa-miR-145-5p	GUCCAGUUUUCCCAGGAAUCCCU
SEMA6D	miR-1-3p/206	hsa-miR-206	UGGAAUGUAAGGAAGUGUGUGG
SEMA6D	miR-1-3p/206	hsa-miR-1-3p	UGGAAUGUAAAGAAGUAUGUAU
SEMA6D	miR-26-5p	hsa-miR-26a-5p	UUCAAGUAAUCCAGGAUAGGCU
SEMA6D	miR-23-3p	hsa-miR-23b-3p	AUCACAUUGCCAGGGAUUACC
SEMA6D	miR-30-5p	hsa-miR-30a-5p	UGUAAACAUCCUCGACUGGAAG
SEMA6D	miR-15-5p/16-5p/195-5p/424-5p/497-5p	hsa-miR-195-5p	UAGCAGCACAGAAAUAUUGGC
SERBP1	miR-26-5p	hsa-miR-26a-5p	UUCAAGUAAUCCAGGAUAGGCU
SERBP1	miR-29-3p	hsa-miR-29c-3p	UAGCACCAUUUGAAAUCGGUUA
SERPINE1	miR-143-3p	hsa-miR-143-3p	UGAGAUGAAGCACUGUAGCUC
SERTAD2	miR-218-5p	hsa-miR-218-5p	UUGUGCUUGAUCUAACCAUGU
SESN2	miR-23-3p	hsa-miR-23b-3p	AUCACAUUGCCAGGGAUUACC
SESTD1	miR-29-3p	hsa-miR-29c-3p	UAGCACCAUUUGAAAUCGGUUA
SESTD1	miR-125-5p	hsa-miR-125b-5p	UCCCUGAGACCCUAACUUGUGA
SESTD1	let-7-5p/98-5p	hsa-let-7c-5p	UGAGGUAGUAGGUUGUAUGGUU
SETBP1	miR-1-3p/206	hsa-miR-1-3p	UGGAAUGUAAAGAAGUAUGUAU
SETBP1	miR-1-3p/206	hsa-miR-206	UGGAAUGUAAGGAAGUGUGUGG
SETBP1	miR-204-5p/211-5p	hsa-miR-204-5p	UUCCCUUUGUCAUCCUAUGCCU
SETD1B	miR-23-3p	hsa-miR-23b-3p	AUCACAUUGCCAGGGAUUACC
SETD1B	miR-15-5p/16-5p/195-5p/424-5p/497-5p	hsa-miR-195-5p	UAGCAGCACAGAAAUAUUGGC
SETD5	miR-30-5p	hsa-miR-30a-5p	UGUAAACAUCCUCGACUGGAAG
SETD7	miR-30-5p	hsa-miR-30a-5p	UGUAAACAUCCUCGACUGGAAG
SETD7	miR-204-5p/211-5p	hsa-miR-204-5p	UUCCCUUUGUCAUCCUAUGCCU
SETDB1	miR-29-3p	hsa-miR-29c-3p	UAGCACCAUUUGAAAUCGGUUA
SF3B1	miR-133a-3p.2/133b	hsa-miR-133b	UUUGGUCCCCUUCAACCAGCUA
SF3B1	miR-204-5p/211-5p	hsa-miR-204-5p	UUCCCUUUGUCAUCCUAUGCCU
SF3B3	miR-1-3p/206	hsa-miR-1-3p	UGGAAUGUAAAGAAGUAUGUAU
SF3B3	miR-1-3p/206	hsa-miR-206	UGGAAUGUAAGGAAGUGUGUGG
SFMBT1	miR-218-5p	hsa-miR-218-5p	UUGUGCUUGAUCUAACCAUGU
SFPQ	miR-145-5p	hsa-miR-145-5p	GUCCAGUUUUCCCAGGAAUCCCU
SFRP1	miR-1-3p/206	hsa-miR-206	UGGAAUGUAAGGAAGUGUGUGG
SFRP1	miR-1-3p/206	hsa-miR-1-3p	UGGAAUGUAAAGAAGUAUGUAU
SFRP2	miR-381-3p	hsa-miR-381-3p	UAUACAAGGGCAAGCUCUCUGU
SGK1	miR-29-3p	hsa-miR-29c-3p	UAGCACCAUUUGAAAUCGGUUA
SGK1	miR-15-5p/16-5p/195-5p/424-5p/497-5p	hsa-miR-195-5p	UAGCAGCACAGAAAUAUUGGC
SH3GLB1	miR-29-3p	hsa-miR-29c-3p	UAGCACCAUUUGAAAUCGGUUA
SHANK2	miR-218-5p	hsa-miR-218-5p	UUGUGCUUGAUCUAACCAUGU
SHC1	miR-204-5p/211-5p	hsa-miR-204-5p	UUCCCUUUGUCAUCCUAUGCCU
SHC3	miR-218-5p	hsa-miR-218-5p	UUGUGCUUGAUCUAACCAUGU
SHH	miR-26-5p	hsa-miR-26a-5p	UUCAAGUAAUCCAGGAUAGGCU
SHH	miR-145-5p	hsa-miR-145-5p	GUCCAGUUUUCCCAGGAAUCCCU
SHISA5	miR-133a-3p.2/133b	hsa-miR-133b	UUUGGUCCCCUUCAACCAGCUA
SHOC2	miR-218-5p	hsa-miR-218-5p	UUGUGCUUGAUCUAACCAUGU
SHOC2	miR-30-5p	hsa-miR-30a-5p	UGUAAACAUCCUCGACUGGAAG
SIK2	miR-218-5p	hsa-miR-218-5p	UUGUGCUUGAUCUAACCAUGU
SIK2	miR-145-5p	hsa-miR-145-5p	GUCCAGUUUUCCCAGGAAUCCCU
SIK2	miR-23-3p	hsa-miR-23b-3p	AUCACAUUGCCAGGGAUUACC
SIK3	miR-30-5p	hsa-miR-30a-5p	UGUAAACAUCCUCGACUGGAAG
SIRT1	miR-29-3p	hsa-miR-29c-3p	UAGCACCAUUUGAAAUCGGUUA
SIRT1	miR-204-5p/211-5p	hsa-miR-204-5p	UUCCCUUUGUCAUCCUAUGCCU
SIRT4	miR-15-5p/16-5p/195-5p/424-5p/497-5p	hsa-miR-195-5p	UAGCAGCACAGAAAUAUUGGC
SIX1	miR-23-3p	hsa-miR-23b-3p	AUCACAUUGCCAGGGAUUACC
SIX4	miR-143-3p	hsa-miR-143-3p	UGAGAUGAAGCACUGUAGCUC
SKI	miR-15-5p/16-5p/195-5p/424-5p/497-5p	hsa-miR-195-5p	UAGCAGCACAGAAAUAUUGGC
SKIL	miR-381-3p	hsa-miR-381-3p	UAUACAAGGGCAAGCUCUCUGU
SKIL	miR-15-5p/16-5p/195-5p/424-5p/497-5p	hsa-miR-195-5p	UAGCAGCACAGAAAUAUUGGC
SKIL	let-7-5p/98-5p	hsa-let-7c-5p	UGAGGUAGUAGGUUGUAUGGUU
SKP2	miR-30-5p	hsa-miR-30a-5p	UGUAAACAUCCUCGACUGGAAG
SKP2	miR-26-5p	hsa-miR-26a-5p	UUCAAGUAAUCCAGGAUAGGCU
SLC12A2	miR-23-3p	hsa-miR-23b-3p	AUCACAUUGCCAGGGAUUACC
SLC12A2	miR-26-5p	hsa-miR-26a-5p	UUCAAGUAAUCCAGGAUAGGCU
SLC12A2	miR-15-5p/16-5p/195-5p/424-5p/497-5p	hsa-miR-195-5p	UAGCAGCACAGAAAUAUUGGC
SLC16A7	miR-29-3p	hsa-miR-29c-3p	UAGCACCAUUUGAAAUCGGUUA
SLC17A6	miR-218-5p	hsa-miR-218-5p	UUGUGCUUGAUCUAACCAUGU
SLC18A2	miR-30-5p	hsa-miR-30a-5p	UGUAAACAUCCUCGACUGGAAG
SLC25A11	miR-378-3p	hsa-miR-378c	ACUGGACUUGGAGUCAGAAGAGUGG
SLC25A37	miR-15-5p/16-5p/195-5p/424-5p/497-5p	hsa-miR-195-5p	UAGCAGCACAGAAAUAUUGGC
SLC26A4	miR-26-5p	hsa-miR-26a-5p	UUCAAGUAAUCCAGGAUAGGCU
SLC26A6	miR-125-5p	hsa-miR-125b-5p	UCCCUGAGACCCUAACUUGUGA
SLC35A3	miR-30-5p	hsa-miR-30a-5p	UGUAAACAUCCUCGACUGGAAG
SLC35A3	miR-1-3p/206	hsa-miR-206	UGGAAUGUAAGGAAGUGUGUGG
SLC35A3	miR-1-3p/206	hsa-miR-1-3p	UGGAAUGUAAAGAAGUAUGUAU
SLC35A4	miR-143-3p	hsa-miR-143-3p	UGAGAUGAAGCACUGUAGCUC
SLC35A4	miR-125-5p	hsa-miR-125b-5p	UCCCUGAGACCCUAACUUGUGA
SLC38A1	miR-23-3p	hsa-miR-23b-3p	AUCACAUUGCCAGGGAUUACC
SLC45A3	miR-218-5p	hsa-miR-218-5p	UUGUGCUUGAUCUAACCAUGU
SLC4A4	miR-26-5p	hsa-miR-26a-5p	UUCAAGUAAUCCAGGAUAGGCU
SLC4A4	miR-23-3p	hsa-miR-23b-3p	AUCACAUUGCCAGGGAUUACC
SLC4A4	miR-15-5p/16-5p/195-5p/424-5p/497-5p	hsa-miR-195-5p	UAGCAGCACAGAAAUAUUGGC
SLC4A7	miR-30-5p	hsa-miR-30a-5p	UGUAAACAUCCUCGACUGGAAG
SLC4A7	miR-23-3p	hsa-miR-23b-3p	AUCACAUUGCCAGGGAUUACC
SLC4A7	miR-15-5p/16-5p/195-5p/424-5p/497-5p	hsa-miR-195-5p	UAGCAGCACAGAAAUAUUGGC
SLC5A8	miR-29-3p	hsa-miR-29c-3p	UAGCACCAUUUGAAAUCGGUUA
SLC6A1	miR-218-5p	hsa-miR-218-5p	UUGUGCUUGAUCUAACCAUGU
SLC6A1	miR-133a-3p.2/133b	hsa-miR-133b	UUUGGUCCCCUUCAACCAGCUA
SLC6A3	miR-30-5p	hsa-miR-30a-5p	UGUAAACAUCCUCGACUGGAAG
SLC7A11	miR-26-5p	hsa-miR-26a-5p	UUCAAGUAAUCCAGGAUAGGCU
SLC7A11	miR-1-3p/206	hsa-miR-206	UGGAAUGUAAGGAAGUGUGUGG
SLC7A11	miR-30-5p	hsa-miR-30a-5p	UGUAAACAUCCUCGACUGGAAG
SLC7A11	miR-1-3p/206	hsa-miR-1-3p	UGGAAUGUAAAGAAGUAUGUAU
SLC7A11	miR-143-3p	hsa-miR-143-3p	UGAGAUGAAGCACUGUAGCUC
SLIT2	miR-15-5p/16-5p/195-5p/424-5p/497-5p	hsa-miR-195-5p	UAGCAGCACAGAAAUAUUGGC
SMAD2	miR-1-3p/206	hsa-miR-206	UGGAAUGUAAGGAAGUGUGUGG
SMAD2	miR-1-3p/206	hsa-miR-1-3p	UGGAAUGUAAAGAAGUAUGUAU
SMAD3	miR-145-5p	hsa-miR-145-5p	GUCCAGUUUUCCCAGGAAUCCCU
SMAD3	miR-143-3p	hsa-miR-143-3p	UGAGAUGAAGCACUGUAGCUC
SMAD5	miR-145-5p	hsa-miR-145-5p	GUCCAGUUUUCCCAGGAAUCCCU
SMAD5	miR-30-5p	hsa-miR-30a-5p	UGUAAACAUCCUCGACUGGAAG
SMAD7	miR-15-5p/16-5p/195-5p/424-5p/497-5p	hsa-miR-195-5p	UAGCAGCACAGAAAUAUUGGC
SMARCB1	miR-1-3p/206	hsa-miR-1-3p	UGGAAUGUAAAGAAGUAUGUAU
SMARCB1	miR-1-3p/206	hsa-miR-206	UGGAAUGUAAGGAAGUGUGUGG
SMARCC1	miR-1-3p/206	hsa-miR-1-3p	UGGAAUGUAAAGAAGUAUGUAU
SMARCC1	miR-1-3p/206	hsa-miR-206	UGGAAUGUAAGGAAGUGUGUGG
SMARCD1	miR-133a-3p.2/133b	hsa-miR-133b	UUUGGUCCCCUUCAACCAGCUA
SMARCD2	miR-30-5p	hsa-miR-30a-5p	UGUAAACAUCCUCGACUGGAAG
SMC1A	let-7-5p/98-5p	hsa-let-7c-5p	UGAGGUAGUAGGUUGUAUGGUU
SMC2	miR-204-5p/211-5p	hsa-miR-204-5p	UUCCCUUUGUCAUCCUAUGCCU
SMUG1	let-7-5p/98-5p	hsa-let-7c-5p	UGAGGUAGUAGGUUGUAUGGUU
SMURF1	miR-125-5p	hsa-miR-125b-5p	UCCCUGAGACCCUAACUUGUGA
SMURF1	miR-15-5p/16-5p/195-5p/424-5p/497-5p	hsa-miR-195-5p	UAGCAGCACAGAAAUAUUGGC
SNAI1	miR-30-5p	hsa-miR-30a-5p	UGUAAACAUCCUCGACUGGAAG
SND1	miR-143-3p	hsa-miR-143-3p	UGAGAUGAAGCACUGUAGCUC
SNX5	miR-23-3p	hsa-miR-23b-3p	AUCACAUUGCCAGGGAUUACC
SNX5	miR-1-3p/206	hsa-miR-206	UGGAAUGUAAGGAAGUGUGUGG
SNX5	miR-1-3p/206	hsa-miR-1-3p	UGGAAUGUAAAGAAGUAUGUAU
SOCS1	miR-30-5p	hsa-miR-30a-5p	UGUAAACAUCCUCGACUGGAAG
SOCS2	miR-26-5p	hsa-miR-26a-5p	UUCAAGUAAUCCAGGAUAGGCU
SOCS3	miR-30-5p	hsa-miR-30a-5p	UGUAAACAUCCUCGACUGGAAG
SOCS3	miR-218-5p	hsa-miR-218-5p	UUGUGCUUGAUCUAACCAUGU
SOCS7	miR-204-5p/211-5p	hsa-miR-204-5p	UUCCCUUUGUCAUCCUAUGCCU
SOCS7	miR-143-3p	hsa-miR-143-3p	UGAGAUGAAGCACUGUAGCUC
SOCS7	miR-145-5p	hsa-miR-145-5p	GUCCAGUUUUCCCAGGAAUCCCU
SOCS7	miR-26-5p	hsa-miR-26a-5p	UUCAAGUAAUCCAGGAUAGGCU
SORBS1	miR-381-3p	hsa-miR-381-3p	UAUACAAGGGCAAGCUCUCUGU
SOS1	miR-30-5p	hsa-miR-30a-5p	UGUAAACAUCCUCGACUGGAAG
SOS2	miR-139-5p	hsa-miR-139-5p	UCUACAGUGCACGUGUCUCCAGU
SOX11	miR-218-5p	hsa-miR-218-5p	UUGUGCUUGAUCUAACCAUGU
SOX11	miR-204-5p/211-5p	hsa-miR-204-5p	UUCCCUUUGUCAUCCUAUGCCU
SOX12	miR-30-5p	hsa-miR-30a-5p	UGUAAACAUCCUCGACUGGAAG
SOX13	miR-30-5p	hsa-miR-30a-5p	UGUAAACAUCCUCGACUGGAAG
SOX2	miR-381-3p	hsa-miR-381-3p	UAUACAAGGGCAAGCUCUCUGU
SOX4	miR-30-5p	hsa-miR-30a-5p	UGUAAACAUCCUCGACUGGAAG
SOX4	miR-133a-3p.2/133b	hsa-miR-133b	UUUGGUCCCCUUCAACCAGCUA
SOX4	miR-204-5p/211-5p	hsa-miR-204-5p	UUCCCUUUGUCAUCCUAUGCCU
SOX5	miR-23-3p	hsa-miR-23b-3p	AUCACAUUGCCAGGGAUUACC
SOX5	miR-1-3p/206	hsa-miR-1-3p	UGGAAUGUAAAGAAGUAUGUAU
SOX5	miR-1-3p/206	hsa-miR-206	UGGAAUGUAAGGAAGUGUGUGG
SOX6	miR-23-3p	hsa-miR-23b-3p	AUCACAUUGCCAGGGAUUACC
SOX7	miR-378-3p	hsa-miR-378c	ACUGGACUUGGAGUCAGAAGAGUGG
SOX9	miR-30-5p	hsa-miR-30a-5p	UGUAAACAUCCUCGACUGGAAG
SOX9	miR-1-3p/206	hsa-miR-206	UGGAAUGUAAGGAAGUGUGUGG
SOX9	miR-145-5p	hsa-miR-145-5p	GUCCAGUUUUCCCAGGAAUCCCU
SOX9	miR-1-3p/206	hsa-miR-1-3p	UGGAAUGUAAAGAAGUAUGUAU
SP1	miR-29-3p	hsa-miR-29c-3p	UAGCACCAUUUGAAAUCGGUUA
SP1	miR-23-3p	hsa-miR-23b-3p	AUCACAUUGCCAGGGAUUACC
SPARC	miR-204-5p/211-5p	hsa-miR-204-5p	UUCCCUUUGUCAUCCUAUGCCU
SPI1	miR-218-5p	hsa-miR-218-5p	UUGUGCUUGAUCUAACCAUGU
SPIN1	miR-30-5p	hsa-miR-30a-5p	UGUAAACAUCCUCGACUGGAAG
SPNS1	miR-29-3p	hsa-miR-29c-3p	UAGCACCAUUUGAAAUCGGUUA
SPOCK1	miR-23-3p	hsa-miR-23b-3p	AUCACAUUGCCAGGGAUUACC
SPOCK2	miR-26-5p	hsa-miR-26a-5p	UUCAAGUAAUCCAGGAUAGGCU
SPOP	miR-145-5p	hsa-miR-145-5p	GUCCAGUUUUCCCAGGAAUCCCU
SPOP	miR-204-5p/211-5p	hsa-miR-204-5p	UUCCCUUUGUCAUCCUAUGCCU
[truncated: 401 more rows]
