# Supplementary material for: Pan-cancer analysis of microRNA expression profiles highlights microRNAs enriched in normal body cells as effective suppressors of multiple tumor types: A study based on TCGA database
Source: PLoS One. 2022 Apr 27;17(4):e0267291. doi: 10.1371/journal.pone.0267291 (PMC9045663; doi:10.1371/journal.pone.0267291)
Supplement: S2 Table — (XLS) [file pone.0267291.s006.xls]

## Sheet: motif_4_all
Number	Motifs	all miRs	onco-Freq	Supp-Freq
1	GGGG	170	0	0
2	GGGA	145	1	2
3	UGGG	139	1	2
4	GGAG	132	0	1
5	CUGG	123	0	2
6	GAGG	123	0	1
7	GGGC	119	1	1
8	AGUG	113	7	0
9	AGGG	104	1	0
10	GCAG	94	1	2
11	AAAG	93	4	0
12	CCUG	93	1	0
13	GUGG	91	2	1
14	UGGA	91	0	1
15	CCCU	88	4	1
16	GGCA	87	3	0
17	GUGC	87	8	1
18	AAGU	86	4	0
19	CAGG	84	1	0
20	CUCU	82	1	0
21	AGGC	80	0	0
22	GGAC	79	0	1
23	GGGU	78	1	1
24	UGCA	77	5	1
25	AGGA	76	0	1
26	GGCC	75	1	0
27	GGUG	75	1	1
28	CUGA	74	1	0
29	GGCU	74	0	0
30	CAGU	71	1	4
31	CUGC	71	5	0
32	ACUG	70	0	0
33	GAGA	70	1	2
34	GCUG	69	1	0
35	AAAA	68	0	1
36	AGCA	67	0	1
37	GGAA	66	3	2
38	CCUC	65	0	0
39	GCCU	65	0	0
40	UCUG	64	0	1
41	CUGU	63	0	0
42	AAGG	62	1	0
43	AGGU	62	2	1
44	GCCC	62	2	0
45	GGAU	62	0	0
46	CAGC	61	1	1
47	UGUG	61	1	0
48	GACU	60	0	1
49	UGAG	60	0	0
50	UGGC	60	4	0
51	AGAG	59	0	0
52	AGUA	59	0	1
53	UGCC	59	1	0
54	CCAG	57	0	1
55	UUCU	56	2	1
56	GCCA	55	0	0
57	UCCU	55	1	1
58	GAAG	54	1	0
59	UCUC	54	1	0
60	GUAG	53	2	2
61	AAAC	52	0	1
62	CCUU	52	1	1
63	AGCU	51	1	2
64	CCCA	50	0	0
65	GGUU	50	3	2
66	GUGA	50	0	0
67	UAGA	50	0	1
68	UCCC	50	1	1
69	UGGU	50	0	2
70	GGCG	49	1	0
71	GGUA	49	1	1
72	GUGU	48	1	0
73	UGCU	48	2	0
74	AGCC	47	1	0
75	CAAA	47	1	1
76	CCCC	47	2	0
77	CUCA	47	0	0
78	GCUC	47	0	1
79	UCAC	47	0	1
80	ACAG	46	1	1
81	GAGC	46	0	0
82	GCAC	46	2	0
83	GUAA	46	0	2
84	GUCU	46	0	1
85	AUGG	45	1	1
86	CACC	45	1	0
87	CUCC	45	1	0
88	GCAA	45	4	1
89	UGUC	45	0	1
90	CUAG	44	0	0
91	GACA	44	2	0
92	GCGG	44	0	0
93	CACA	43	0	1
94	CUUC	43	1	0
95	GAGU	43	0	0
96	UACA	43	1	2
97	AGAC	42	0	2
98	CACU	42	0	0
99	CAGA	42	1	0
100	UGAC	42	1	0
101	AACU	41	0	0
102	ACCC	41	0	2
103	CGGG	41	1	1
104	GACC	41	1	0
105	GCAU	41	1	0
106	AUGU	40	1	3
107	UCAG	40	1	1
108	UUGC	40	1	0
109	UUGG	40	2	1
110	AAGA	39	0	0
111	CAUU	39	1	1
112	UUCC	39	0	2
113	ACAU	38	0	1
114	UGUA	38	0	2
115	ACAC	37	2	0
116	ACCU	37	0	0
117	GAUG	37	0	1
118	GCGC	37	1	0
119	UCUU	37	1	0
120	AAAU	36	0	1
121	AGAA	36	2	0
122	AGAU	36	0	1
123	CCAC	35	0	0
124	GCUU	35	1	1
125	GUUG	35	0	0
126	UCAU	35	1	0
127	AACA	34	2	1
128	AAGC	34	1	2
129	AAUA	34	0	1
130	ACAA	34	0	1
131	AUAU	34	0	1
132	CCAU	34	0	0
133	GUUC	34	2	2
134	UCUA	34	1	0
135	UUGU	34	0	0
136	AAUG	33	1	1
137	AGUC	33	0	0
138	CAAG	33	0	0
139	GAUU	33	0	1
140	GUCC	33	0	2
141	UGAA	33	1	0
142	ACCA	32	1	0
143	CAUG	32	1	0
144	CUUG	32	0	1
145	UGUU	32	0	0
146	UUCA	32	0	1
147	AGUU	31	0	1
148	AUCA	31	1	0
149	UCCA	31	0	1
150	UUUG	31	1	0
151	AACC	30	1	0
152	AUAC	30	0	0
153	GGUC	30	0	1
154	UAGU	30	2	0
155	AUUC	29	0	2
156	UAGG	29	0	1
157	AUUG	28	0	0
158	GUUU	28	2	1
159	ACUC	27	0	0
160	AUGA	27	1	1
161	CCGG	27	2	1
162	CGCC	27	0	0
163	CGGC	27	1	0
164	GAAA	27	0	0
165	UAUA	27	0	0
166	UAUU	27	0	2
167	CUUU	26	1	1
168	GAAC	26	2	0
169	GUAC	26	0	1
170	GUAU	26	0	0
171	UCAA	26	0	0
172	UGAU	26	0	0
173	AUCC	25	0	0
174	CCUA	25	2	0
175	UUUC	25	1	1
176	ACUU	24	0	0
177	GAAU	24	1	1
178	UUUU	24	1	0
179	AUUU	23	0	0
180	CCCG	23	0	4
181	GAUC	23	0	0
182	CAUC	22	0	0
183	CGGA	22	1	0
184	GAUA	22	0	0
185	GUCA	22	0	0
186	UAUG	22	0	0
187	AUGC	21	1	0
188	CCAA	21	0	0
189	CGUG	21	1	0
190	GCUA	21	0	0
191	UAAA	21	1	1
192	AAUU	20	1	0
193	ACGG	20	1	0
194	ACUA	20	0	0
195	CUAC	20	1	1
196	UAAU	20	1	0
197	UGCG	20	2	0
198	CAAC	19	0	0
199	CAUA	19	0	0
200	CUCG	19	1	1
201	GCCG	19	0	0
202	UAGC	19	0	0
203	UCGG	19	2	0
204	AGCG	18	0	0
205	UUGA	18	0	0
206	AUAA	17	1	0
207	AUAG	17	0	0
208	AUCU	17	0	0
209	CAAU	17	0	1
210	CUAA	17	0	0
211	CUUA	17	1	0
212	GUUA	17	0	1
213	UAAG	17	0	0
214	AUUA	16	1	0
215	CGGU	16	1	0
216	UACC	16	0	0
217	UUAC	16	0	0
218	AAUC	15	0	0
219	CCGC	15	0	0
220	CGAG	15	0	0
221	CGCG	15	0	0
222	CUAU	15	1	1
223	GCGA	15	0	0
224	UACU	15	0	0
225	UCCG	15	0	1
226	UUAA	15	0	0
227	UUAU	15	1	0
228	AACG	14	1	0
229	CCGU	14	0	4
230	UAAC	14	0	1
231	UUAG	13	0	1
232	ACCG	12	1	0
233	CGAC	12	2	0
234	GCGU	12	1	0
235	UUUA	12	1	0
236	CGCA	11	0	0
237	GACG	11	0	1
238	UAUC	11	1	0
239	ACGC	10	0	0
240	CACG	10	0	0
241	CCGA	10	0	0
242	CGCU	10	1	0
243	CGUA	10	0	2
244	UCGC	10	0	0
245	UCGU	10	1	0
246	AUCG	9	0	0
247	ACGU	8	0	0
248	GUCG	8	0	0
249	CGUC	7	0	1
250	CGUU	6	0	1
251	UACG	5	0	0
252	UCGA	5	0	0
253	UUCG	4	0	0
254	ACGA	3	0	0
255	CGAU	3	0	0
256	CGAA	2	0	0
