# Supplementary material for: Pan-cancer analysis of microRNA expression profiles highlights microRNAs enriched in normal body cells as effective suppressors of multiple tumor types: A study based on TCGA database
Source: PLoS One. 2022 Apr 27;17(4):e0267291. doi: 10.1371/journal.pone.0267291 (PMC9045663; doi:10.1371/journal.pone.0267291)
Supplement: S3 Table — (XLS) [file pone.0267291.s007.xls]

## Sheet: motif_5_all
Seed-Motif	Total-Freq	All miRs	onco-Freq	Supp-Freq
1	GGGAG	58	0	0
2	AAAGU	46	4	0
3	AGUGC	46	5	0
4	GGGGA	41	0	0
5	GGGGG	40	0	0
6	GGAGG	37	0	0
7	GGGGC	37	0	0
8	CUGGG	36	0	1
9	UGGGG	36	0	0
10	AAGUA	35	0	0
11	AAGUG	35	3	0
12	GUGGG	35	1	1
13	UGGGA	34	0	1
14	GGCAG	32	0	0
15	CUGGA	31	0	1
16	GGGGU	31	0	0
17	AGGGA	30	0	0
18	CCCUG	30	1	0
19	GGCUG	30	0	0
20	GGGCU	29	0	0
21	GGGUG	29	0	0
22	AAAAC	28	0	0
23	AGGCA	28	0	0
24	GGAGA	28	0	1
25	AGCAG	27	0	1
26	GAGGG	27	0	0
27	GGACU	27	0	1
28	GAGGA	26	0	0
29	GCAGG	26	0	0
30	UGGAC	26	0	1
31	AGUAA	25	0	0
32	AGGGC	24	1	0
33	AGGGG	24	0	0
34	AGGUA	24	1	1
35	CAGCA	24	0	1
36	GAGGU	24	0	1
37	GGGAA	24	1	1
38	GGUAG	24	1	1
39	GGUGG	24	0	1
40	AGGAG	23	0	0
41	CAGGG	23	1	0
42	CAGUG	23	0	0
43	CUCUG	23	0	0
44	GUGCA	23	3	1
45	UGGGC	23	0	1
46	CCUGG	22	0	0
47	CUGAG	22	0	0
48	GACUG	22	0	0
49	GCCCU	22	1	0
50	GGGCA	22	0	0
51	GUGCU	22	0	0
52	CAGGC	21	0	0
53	CCCUU	21	1	1
54	GCUGG	21	0	0
55	GGGCC	21	0	0
56	GUGGA	21	0	0
57	CCUCU	20	0	0
58	CUGGC	20	0	0
59	GCAGC	20	0	1
60	GGGAC	20	0	0
61	UCCCU	20	0	1
62	UCUCU	20	0	0
63	UGGAU	20	0	0
64	UGGGU	20	0	0
65	AAACU	19	0	0
66	GAGGC	19	0	0
67	GCCUG	19	0	0
68	GGCCA	19	0	0
69	GGGCG	19	0	0
70	UCUAG	19	0	0
71	CGGGG	18	0	0
72	CUAGA	18	0	0
73	CUGCC	18	1	0
74	GGGAU	18	0	0
75	UAGAG	18	0	0
76	UGCCU	18	0	0
77	UGGAG	18	0	0
78	UGUGG	18	0	0
79	AGGAC	17	0	0
80	AGGUG	17	1	0
81	AGUGG	17	1	0
82	AGUGU	17	1	0
83	AUACA	17	0	0
84	CCUGC	17	0	0
85	GAAGG	17	0	0
86	GAGAA	17	1	0
87	GAGCU	17	0	0
88	GAGUG	17	0	0
89	GCCUC	17	0	0
90	GGAGC	17	0	0
91	GGCCC	17	0	0
92	GGCGG	17	0	0
93	GUAGA	17	0	1
94	GUUCU	17	1	0
95	UGCAA	17	3	0
96	UGCAG	17	1	1
97	UGCCA	17	0	0
98	AGGCC	16	0	0
99	CCAGC	16	0	0
100	CCCUC	16	0	0
101	CCUGA	16	0	0
102	CCUGU	16	0	0
103	CUCUC	16	0	0
104	GGAAG	16	1	0
105	UGAGG	16	0	0
106	UGGCA	16	3	0
107	UGGCC	16	1	0
108	UUGGG	16	0	0
109	AAAAA	15	0	0
110	AAACC	15	0	0
111	AAAGC	15	0	0
112	AAGGC	15	0	0
113	AGACU	15	0	0
114	AGGAA	15	0	0
115	CAAAA	15	0	1
116	CACUG	15	0	0
117	CCAGG	15	0	0
118	CCCCU	15	2	0
119	CCUCC	15	0	0
120	CCUUC	15	1	0
121	CUGAC	15	0	0
122	CUGCA	15	2	0
123	CUGGU	15	0	0
124	GGCUC	15	0	0
125	UCCUC	15	0	0
126	UCUGG	15	0	0
127	UGCAC	15	0	0
128	AAGCU	14	0	2
129	ACACA	14	0	0
130	AGCCC	14	0	0
131	AGUGA	14	0	0
132	CUGUG	14	0	0
133	CUUCU	14	0	0
134	GACCU	14	0	0
135	GCACC	14	0	0
136	GCAGU	14	1	1
137	GCCCC	14	1	0
138	GGAAA	14	0	0
139	GGACA	14	0	0
140	GGAUG	14	0	0
141	GGCCU	14	0	0
142	GGUUG	14	0	0
143	UCUGC	14	0	0
144	UGGCU	14	0	0
145	UGUCU	14	0	1
146	UUGCA	14	0	0
147	AAGAC	13	0	0
148	AAGGA	13	0	0
149	AAGGU	13	1	0
150	ACAGU	13	0	1
151	ACCCA	13	0	0
152	AGAGA	13	0	0
153	AGAGG	13	0	0
154	AGGCU	13	0	0
155	CAGGA	13	0	0
156	CAGUA	13	0	0
157	CCCAC	13	0	0
158	CCUUG	13	0	0
159	CUCAC	13	0	0
160	CUCCC	13	1	0
161	CUGUC	13	0	0
162	GCAAA	13	1	1
163	GCGGG	13	0	0
164	GCUGA	13	1	0
165	GGAUU	13	0	0
166	GGCAC	13	2	0
167	GGGUU	13	1	1
168	GGUGC	13	1	0
169	GUGCC	13	0	0
170	UCCCA	13	0	0
171	UGCAU	13	1	0
172	UGGUU	13	0	1
173	UUCCU	13	0	1
174	UUUGC	13	1	0
175	AAAUG	12	0	0
176	ACAUU	12	0	1
177	ACUGA	12	0	0
178	CACCA	12	1	0
179	CCAGU	12	0	1
180	CCCAG	12	0	0
181	CCCGG	12	0	1
182	CUCAG	12	0	0
183	CUCCU	12	0	0
184	CUUCC	12	0	0
185	GACCC	12	0	0
186	GAGAG	12	0	0
187	GCAGA	12	0	0
188	GGACC	12	0	0
189	GGCAU	12	0	0
190	GGUGA	12	0	0
191	GUGAC	12	0	0
192	GUGGC	12	1	0
193	GUGUG	12	0	0
194	UACAA	12	0	1
195	UACAG	12	0	1
196	UAUAC	12	0	0
197	UCCAG	12	0	1
198	UGUGC	12	1	0
199	ACCUG	11	0	0
200	ACUCU	11	0	0
201	ACUGU	11	0	0
202	AGAAC	11	2	0
203	AGAUG	11	0	1
204	AGCUC	11	0	1
205	AGCUG	11	0	0
206	AGUAG	11	0	1
207	AUGGA	11	0	0
208	AUUCA	11	0	0
209	CACAU	11	0	1
210	CAGAG	11	0	0
211	CUCCA	11	0	0
212	GAACU	11	0	0
213	GACUU	11	0	0
214	GAGAU	11	0	1
215	GAGCC	11	0	0
216	GAGUC	11	0	0
217	GAUGA	11	0	1
218	GAUGG	11	0	0
219	GCCAG	11	0	0
220	GCCAU	11	0	0
221	GCUCA	11	0	0
222	GCUCU	11	0	0
223	GGCCG	11	0	0
224	GGCGC	11	0	0
225	GGGUA	11	0	0
226	GUAGU	11	2	0
227	GUCUG	11	0	1
228	GUGAU	11	0	0
229	UCACC	11	0	0
230	UGACA	11	1	0
231	UGAGU	11	0	0
232	UGGUC	11	0	1
233	UGUCC	11	0	0
234	UUCUG	11	0	0
235	UUCUU	11	0	0
236	UUGUC	11	0	0
237	AACUG	10	0	0
238	ACUGC	10	0	0
239	ACUGG	10	0	0
240	AGAAG	10	0	0
241	AGCAC	10	0	0
242	AGCCA	10	0	0
243	AGGAU	10	0	0
244	AGUAC	10	0	0
245	AGUCC	10	0	0
246	AUCAG	10	0	0
247	AUGUG	10	0	0
248	AUUGC	10	0	0
249	CAAGU	10	0	0
250	CAGCC	10	0	0
251	CAUUC	10	0	0
252	CCACU	10	0	0
253	CUCUA	10	0	0
254	CUCUU	10	1	0
255	CUGCU	10	1	0
256	CUGUA	10	0	0
257	CUGUU	10	0	0
258	CUUGG	10	0	0
259	GACAG	10	1	0
260	GAUAU	10	0	0
261	GCCAC	10	0	0
262	GGAGU	10	0	0
263	GGCAA	10	1	0
264	GGUCU	10	0	0
265	GGUUC	10	2	2
266	GGUUU	10	1	0
267	GUCCC	10	0	0
268	GUCUU	10	0	0
269	GUGGU	10	0	0
270	UAAUA	10	0	0
271	UAGUG	10	1	0
272	UCACA	10	0	1
273	UCACU	10	0	0
274	UCAGU	10	0	1
275	UCCUG	10	0	0
276	UCUGA	10	0	0
277	UCUUC	10	0	0
278	UGAAG	10	0	0
279	UGGAA	10	0	0
280	UGUAU	10	0	0
281	UGUGA	10	0	0
282	UGUGU	10	0	0
283	UUCUC	10	1	0
284	AAAAG	9	0	0
285	AAGGG	9	0	0
286	AAUAC	9	0	0
287	AAUAU	9	0	1
288	ACAAA	9	0	0
289	ACAAG	9	0	0
290	ACCCU	9	0	0
291	ACCUC	9	0	0
292	AGCCU	9	0	0
293	AGCGC	9	0	0
294	AGCUU	9	1	1
295	AUAUG	9	0	0
296	AUGGU	9	0	1
297	AUGUA	9	0	1
298	CAAAG	9	0	0
299	CAAAU	9	0	0
300	CAAGG	9	0	0
301	CACAC	9	0	0
302	CACAG	9	0	0
303	CAGCU	9	0	0
304	CAGUU	9	0	1
305	CCCCA	9	0	0
306	CUCAA	9	0	0
307	CUGAA	9	0	0
308	GAAGC	9	1	0
309	GACAC	9	1	0
310	GAGAC	9	0	1
311	GCGCC	9	0	0
312	GCUGU	9	0	0
313	GUCUC	9	0	0
314	GUGUC	9	0	0
315	UCAAA	9	0	0
316	UCAUU	9	0	0
317	UCUGU	9	0	0
318	UGAGA	9	0	0
319	UGAGC	9	0	0
320	UGUUC	9	0	0
321	UUGCC	9	0	0
322	AAAAU	8	0	1
323	AAACA	8	0	1
324	AAAGA	8	0	0
325	AAAGG	8	0	0
326	AAGAA	8	0	0
327	AAUUU	8	0	0
328	ACACU	8	0	0
329	ACAGG	8	0	0
330	AGCAA	8	0	0
331	AGGCG	8	0	0
332	AGGUU	8	0	0
333	AGUCU	8	0	0
334	AGUUC	8	0	0
335	AUCAU	8	1	0
336	AUGGC	8	1	0
337	AUUGU	8	0	0
338	CAACA	8	0	0
339	CAAUA	8	0	1
340	CACCC	8	0	0
341	CACCU	8	0	0
342	CAGAU	8	0	0
343	CAGGU	8	0	0
344	CAGUC	8	0	0
345	CAUGG	8	0	0
346	CCAUG	8	0	0
347	CCCAA	8	0	0
348	CCCCC	8	0	0
349	CGGCC	8	0	0
350	CUACA	8	1	1
351	CUAGU	8	0	0
352	CUGCG	8	1	0
353	GAAAG	8	0	0
354	GAAGA	8	0	0
355	GCAUG	8	0	0
356	GCAUU	8	1	0
357	GCCUU	8	0	0
358	GCUGC	8	0	0
359	GCUUU	8	0	0
360	GGAAC	8	0	0
361	GGAAU	8	0	1
362	GGAUA	8	0	0
363	GGUGU	8	0	0
364	GUAAA	8	0	1
365	GUAUU	8	0	0
366	GUCAC	8	0	0
367	GUGAG	8	0	0
368	GUUGG	8	0	0
369	UAGGG	8	0	0
370	UCAAG	8	0	0
371	UCAGA	8	0	0
372	UCAGG	8	1	0
373	UCCUA	8	1	0
374	UGAAU	8	1	0
375	UGACU	8	0	0
376	UGCCC	8	1	0
377	UGCUG	8	1	0
378	UGUAA	8	0	1
379	UGUAC	8	0	1
380	UGUAG	8	0	0
381	UUCAG	8	0	1
382	AACAA	7	0	0
383	AAGAG	7	0	0
384	AAGCA	7	0	0
385	AAGCG	7	0	0
386	AAUGU	7	0	1
387	ACCAU	7	0	0
388	ACCCC	7	0	0
389	ACUAG	7	0	0
390	AGACA	7	0	0
391	AGAUU	7	0	0
392	AGCAU	7	0	0
393	AGGGU	7	0	0
394	AGUUG	7	0	0
395	AUCAC	7	0	0
396	AUUUC	7	0	0
397	CACAA	7	0	0
398	CAGAC	7	0	0
399	CCAGA	7	0	0
400	CCCUA	7	1	0
401	CCGCC	7	0	0
402	CCGGG	7	0	1
403	CCUCG	7	0	0
404	CCUUU	7	0	1
405	CGCCC	7	0	0
406	CGCCU	7	0	0
407	CGGGC	7	0	0
408	CUGAU	7	0	0
409	CUUCA	7	0	0
410	CUUGU	7	0	0
411	CUUUU	7	0	0
412	GAAGU	7	0	0
413	GAAUG	7	0	1
414	GAUUG	7	0	0
415	GCGGC	7	0	0
416	GCUUA	7	1	0
417	GCUUC	7	0	0
418	GGCUU	7	0	0
419	GGUAA	7	0	0
420	GGUAU	7	0	0
421	GUACA	7	0	1
422	GUCCU	7	0	0
423	GUUCC	7	0	1
424	GUUGC	7	0	0
425	GUUUG	7	0	0
426	GUUUU	7	1	0
427	UAGAC	7	0	1
428	UAGAU	7	0	0
429	UAGCA	7	0	0
430	UCAAC	7	0	0
431	UCAUA	7	0	0
432	UCAUG	7	1	0
433	UCCUU	7	0	0
434	UCUCC	7	1	0
435	UGCUC	7	0	0
436	UGGUA	7	0	0
437	UUCCC	7	0	0
438	UUUCA	7	0	1
439	AAAUC	6	0	0
440	AACAG	6	0	0
441	AACCA	6	0	0
442	AACGG	6	1	0
443	AACUA	6	0	0
444	AAGAU	6	0	0
445	AAGUC	6	0	0
446	AAGUU	6	0	0
447	AAUGC	6	1	0
448	AAUGG	6	0	0
449	ACAUG	6	0	0
450	ACCUU	6	0	0
451	ACUCA	6	0	0
452	AGACC	6	0	0
453	AGAGU	6	0	0
454	AGAUC	6	0	0
455	AGUUA	6	0	0
456	AUAAA	6	1	0
457	AUAAU	6	0	0
458	AUAUU	6	0	1
459	AUCCC	6	0	0
460	AUCCU	6	0	0
461	AUCUC	6	0	0
462	AUGUU	6	0	0
463	AUUCU	6	0	1
464	CAAAC	6	0	0
465	CACUC	6	0	0
466	CACUU	6	0	0
467	CAUCA	6	0	0
468	CAUGU	6	1	0
469	CAUUG	6	0	0
470	CAUUU	6	0	0
471	CCCAU	6	0	0
472	CCUAC	6	1	0
473	CGAGG	6	0	0
474	CGCGC	6	0	0
475	CGCGG	6	0	0
476	CGGAC	6	0	0
477	CGGAG	6	0	0
478	CGGCG	6	1	0
479	CGGGA	6	1	1
480	CGGUG	6	0	0
481	CGUGC	6	0	0
482	CGUGG	6	1	0
483	CUACU	6	0	0
484	CUCGG	6	1	0
485	CUUAC	6	0	0
486	CUUGC	6	0	0
487	GACAU	6	0	0
488	GAGUU	6	0	0
489	GAUCC	6	0	0
490	GAUGU	6	0	0
491	GCAAG	6	0	0
492	GCACU	6	0	0
493	GCCAA	6	0	0
494	GCCCA	6	0	0
495	GCCGC	6	0	0
496	GCGAG	6	0	0
497	GCGGA	6	0	0
498	GCGUG	6	0	0
499	GCUAC	6	0	0
500	GCUUG	6	0	1
501	GGAUC	6	0	0
502	GGCGA	6	0	0
503	GGCUA	6	0	0
504	GGGUC	6	0	0
505	GGUCC	6	0	1
506	GGUUA	6	0	0
507	GUGUU	6	0	0
508	GUUGU	6	0	0
509	UAAAC	6	0	1
510	UAAAG	6	1	0
511	UAGGC	6	0	0
512	UAUCA	6	0	0
513	UCAGC	6	0	0
514	UCGGG	6	1	0
515	UCGUG	6	1	0
516	UCUCA	6	0	0
517	UGACC	6	0	0
518	UGAUA	6	0	0
519	UGAUC	6	0	0
520	UGCGG	6	0	0
521	UGCUU	6	0	0
522	UGGUG	6	0	0
523	UGUCA	6	0	0
524	UGUUG	6	0	0
525	UUAAG	6	0	0
526	UUCAU	6	0	0
527	UUCUA	6	1	0
528	UUGGA	6	0	0
529	UUGGC	6	2	0
530	UUGGU	6	0	1
531	UUGUG	6	0	0
532	UUUUG	6	1	0
533	AAAUU	5	0	0
534	AACAU	5	0	0
535	AACCC	5	0	0
536	AACCU	5	0	0
537	AAUCA	5	0	0
538	ACACC	5	1	0
539	ACCAC	5	0	0
540	ACCAG	5	0	0
541	ACGGC	5	0	0
542	AGACG	5	0	1
543	AGAGC	5	0	0
544	AUAGA	5	0	0
545	AUAUA	5	0	0
546	AUCUG	5	0	0
547	AUGAC	5	1	0
548	AUGAG	5	0	0
549	AUGAU	5	0	0
550	AUGCA	5	0	0
551	AUGCC	5	0	0
552	AUGGG	5	0	0
553	AUUAC	5	0	0
554	AUUAU	5	0	0
555	AUUUU	5	0	0
556	CACUA	5	0	0
557	CAUAC	5	0	0
558	CAUAG	5	0	0
559	CAUCC	5	0	0
560	CAUGA	5	0	0
561	CCACA	5	0	0
562	CCACC	5	0	0
563	CCAUC	5	0	0
564	CCUAU	5	1	0
565	CUAAA	5	0	0
566	CUAGG	5	0	0
567	CUAUU	5	0	1
568	CUCAU	5	0	0
569	CUUUC	5	1	0
570	CUUUG	5	0	0
571	GAAAC	5	0	0
572	GAAUA	5	0	0
573	GAAUU	5	1	0
574	GACCA	5	0	0
575	GAGCA	5	0	0
576	GCAAU	5	0	0
577	GCCCG	5	0	0
578	GCGCG	5	0	0
579	GCUAG	5	0	0
580	GCUCC	5	0	0
581	GGUAC	5	0	0
582	GGUCA	5	0	0
583	GUCUA	5	0	0
584	GUGCG	5	1	0
585	GUGUA	5	0	0
586	GUUGA	5	0	0
587	UAAGA	5	0	0
588	UACUG	5	0	0
589	UAGGA	5	0	1
590	UAGUC	5	0	0
591	UAUAA	5	0	0
592	UAUAU	5	0	0
593	UAUGG	5	0	0
594	UAUGU	5	0	0
595	UAUUA	5	0	0
596	UAUUC	5	0	1
597	UCAUC	5	0	0
598	UCCAA	5	0	0
599	UCCAU	5	0	0
600	UCCCC	5	0	0
601	UCUUA	5	0	0
602	UCUUU	5	1	0
603	UGAAC	5	0	0
604	UGAUU	5	0	0
605	UGCGC	5	1	0
606	UGCGU	5	1	0
607	UGUUU	5	0	0
608	UUAAC	5	0	0
609	UUCAA	5	0	0
610	UUGAG	5	0	0
611	UUGUA	5	0	0
612	UUUGU	5	0	0
613	AACAC	4	1	0
614	AACCG	4	0	0
615	AACUC	4	0	0
616	AAGCC	4	1	0
617	AAUAG	4	0	0
618	AAUGA	4	0	0
619	AAUUC	4	0	0
620	AAUUG	4	0	0
621	ACAGC	4	1	0
622	ACAUA	4	0	0
623	ACAUC	4	0	0
624	ACCCG	4	0	2
625	ACUAA	4	0	0
626	ACUCC	4	0	0
627	ACUUC	4	0	0
628	AGAAA	4	0	0
629	AGAAU	4	0	0
630	AGAUA	4	0	0
631	AGCUA	4	0	0
632	AGGUC	4	0	0
633	AGUAU	4	0	0
634	AGUCA	4	0	0
635	AUACU	4	0	0
636	AUAGG	4	0	0
637	AUAUC	4	0	0
638	AUCCA	4	0	0
639	AUCUU	4	0	0
640	AUGUC	4	0	1
641	AUUUA	4	0	0
642	CAAGA	4	0	0
643	CACGG	4	0	0
644	CAGCG	4	0	0
645	CAUAU	4	0	0
646	CAUCG	4	0	0
647	CAUUA	4	0	0
648	CCAAG	4	0	0
649	CCAUU	4	0	0
650	CCCCG	4	0	0
651	CCCGC	4	0	0
652	CCCGU	4	0	3
653	CCGCG	4	0	0
654	CCGGA	4	0	0
655	CCGGC	4	0	0
656	CCGUA	4	0	2
657	CCGUC	4	0	1
658	CCUAG	4	0	0
659	CCUCA	4	0	0
660	CGACA	4	1	0
661	CGACC	4	1	0
662	CGCCA	4	0	0
663	CGCUC	4	0	0
664	CGGAA	4	1	0
665	CGGCA	4	0	0
666	CGUUU	4	0	1
667	CUAAU	4	0	0
668	CUAGC	4	0	0
669	CUAUA	4	0	0
670	CUUGA	4	0	0
671	GAAAA	4	0	0
672	GAAAU	4	0	0
673	GACGG	4	0	0
674	GACUC	4	0	0
675	GAUCA	4	0	0
676	GAUCU	4	0	0
677	GAUUC	4	0	1
678	GAUUU	4	0	0
679	GCAAC	4	0	0
680	GCACA	4	0	0
681	GCAUA	4	0	0
682	GCAUC	4	0	0
683	GCCUA	4	0	0
684	GCGAC	4	0	0
685	GCGCA	4	0	0
686	GGACG	4	0	0
687	GGCGU	4	0	0
688	GUAAC	4	0	1
689	GUACC	4	0	0
690	GUAUG	4	0	0
691	GUCAG	4	0	0
692	GUUAU	4	0	0
693	GUUCA	4	0	0
694	UAACA	4	0	0
695	UAAGG	4	0	0
696	UACAC	4	0	0
697	UACAU	4	0	0
698	UACCU	4	0	0
699	UAGAA	4	0	0
700	UAGCC	4	0	0
701	UAGGU	4	0	0
702	UAUGC	4	0	0
703	UAUUG	4	0	0
704	UCCAC	4	0	0
705	UCCGC	4	0	0
706	UCGCC	4	0	0
707	UCGGC	4	1	0
708	UCUAA	4	0	0
709	UGAAA	4	0	0
710	UGAUG	4	0	0
711	UGCUA	4	0	0
712	UGGCG	4	0	0
713	UUAGA	4	0	0
714	UUAGG	4	0	1
715	UUCAC	4	0	0
716	UUCCA	4	0	0
717	UUGAC	4	0	0
718	UUGUU	4	0	0
719	UUUAA	4	0	0
720	UUUGG	4	0	0
721	UUUUC	4	0	0
722	AAACG	3	0	0
723	AAAUA	3	0	0
724	AACGC	3	0	0
725	AAUCC	3	0	0
726	AAUCU	3	0	0
727	AAUUA	3	1	0
728	ACAAC	3	0	0
729	ACAAU	3	0	0
730	ACCGA	3	0	0
731	ACCGG	3	1	0
732	ACCUA	3	0	0
733	ACGCC	3	0	0
734	ACGCG	3	0	0
735	ACGGA	3	1	0
736	ACGGG	3	0	0
737	ACUUG	3	0	0
738	AGCGG	3	0	0
739	AUACG	3	0	0
740	AUAGC	3	0	0
741	AUCCG	3	0	0
742	AUGAA	3	0	0
743	AUGCU	3	1	0
744	AUUCC	3	0	1
745	AUUUG	3	0	0
746	CAGAA	3	1	0
747	CCAAA	3	0	0
748	CCGAG	3	0	0
749	CCGGU	3	1	0
750	CCGUG	3	0	0
751	CGCAC	3	0	0
752	CGCAU	3	0	0
753	CGGCU	3	0	0
754	CGGGU	3	0	0
755	CGGUU	3	1	0
756	CGUAC	3	0	0
757	CUAAG	3	0	0
758	CUAUG	3	0	0
759	CUCGC	3	0	0
760	CUUAA	3	0	0
761	GAACC	3	1	0
762	GAACG	3	0	0
763	GACAA	3	0	0
764	GACCG	3	1	0
765	GACUA	3	0	0
766	GAGCG	3	0	0
767	GAGUA	3	0	0
768	GAUAA	3	0	0
769	GCACG	3	0	0
770	GCCGG	3	0	0
771	GCGGU	3	0	0
772	GCUAA	3	0	0
773	GCUCG	3	0	1
774	GGUCG	3	0	0
775	GUAGG	3	0	0
776	GUCAU	3	0	0
777	GUCCA	3	0	0
778	GUCGU	3	0	0
779	GUGAA	3	0	0
780	GUUAA	3	0	0
781	GUUUC	3	0	0
782	UACCC	3	0	0
783	UAGCU	3	0	0
784	UAGUA	3	0	0
785	UCCGG	3	0	0
786	UCCGU	3	0	1
787	UCGGA	3	0	0
788	UCGGU	3	0	0
789	UCUAC	3	0	0
790	UCUAU	3	0	0
791	UCUUG	3	0	0
792	UGCGA	3	0	0
793	UGUUA	3	0	0
794	UUACC	3	0	0
795	UUAUU	3	0	0
796	UUCCG	3	0	0
797	UUGAA	3	0	0
798	UUGCU	3	0	0
799	UUUAC	3	0	0
800	UUUGA	3	0	0
801	AACGA	2	0	0
802	AACUU	2	0	0
803	AAUAA	2	0	0
804	ACACG	2	0	0
805	ACAGA	2	0	0
806	ACCGU	2	0	0
807	ACGCA	2	0	0
808	ACGGU	2	0	0
809	ACGUG	2	0	0
810	ACUAC	2	0	0
811	AGCCG	2	0	0
812	AGCGA	2	0	0
813	AGUUU	2	0	0
814	AUACC	2	0	0
815	AUCGA	2	0	0
816	AUCGG	2	0	0
817	AUUCG	2	0	0
818	CAACC	2	0	0
819	CAACG	2	0	0
820	CAACU	2	0	0
821	CAAUG	2	0	0
822	CAAUU	2	0	0
823	CACGU	2	0	0
824	CAUGC	2	0	0
825	CCAAC	2	0	0
826	CCAAU	2	0	0
827	CCACG	2	0	0
828	CCAUA	2	0	0
829	CCGAA	2	0	0
830	CCGCU	2	0	0
831	CCGUU	2	0	1
832	CCUAA	2	0	0
833	CGACU	2	0	0
834	CGAGA	2	0	0
835	CGCAG	2	0	0
836	CGCUG	2	0	0
837	CGCUU	2	0	0
838	CGGAU	2	0	0
839	CGGUA	2	0	0
840	CGUAU	2	0	0
841	CGUCU	2	0	0
842	CGUGU	2	0	0
843	CUAAC	2	0	0
844	CUACC	2	0	0
845	CUAUC	2	1	0
846	CUCCG	2	0	0
847	CUCGU	2	0	0
848	CUUAU	2	1	0
849	CUUUA	2	0	0
850	GAACA	2	1	0
851	GAAUC	2	0	0
852	GACGU	2	0	0
853	GAUAG	2	0	0
854	GAUCG	2	0	0
855	GAUGC	2	0	0
856	GAUUA	2	0	0
857	GCCGA	2	0	0
858	GCGAU	2	0	0
859	GCGCU	2	1	0
860	GUAAU	2	0	0
861	GUAGC	2	0	0
862	GUAUC	2	0	0
863	GUCCG	2	0	0
864	GUUAC	2	0	0
865	GUUAG	2	0	1
866	GUUUA	2	1	0
867	UAAAU	2	0	0
868	UAACU	2	0	0
869	UAAGC	2	0	0
870	UAAUG	2	1	0
871	UAAUU	2	0	0
872	UACGG	2	0	0
873	UACUU	2	0	0
874	UAGUU	2	0	0
875	UAUUU	2	0	0
876	UCCCG	2	0	0
877	UCGAC	2	0	0
878	UCGAG	2	0	0
879	UCGCA	2	0	0
880	UCGCU	2	0	0
881	UCGUA	2	0	0
882	UCUCG	2	0	0
883	UUAAU	2	0	0
884	UUACA	2	0	0
885	UUACU	2	0	0
886	UUAGC	2	0	0
887	UUAUA	2	0	0
888	UUAUC	2	0	0
889	UUUCC	2	0	0
890	UUUCU	2	0	0
891	UUUUA	2	0	0
892	UUUUU	2	0	0
893	AACGU	1	0	0
894	AAUCG	1	0	0
895	ACGCU	1	0	0
896	ACGUA	1	0	0
897	ACGUC	1	0	0
898	ACUAU	1	0	0
899	ACUCG	1	0	0
900	ACUUA	1	0	0
901	ACUUU	1	0	0
902	AGUCG	1	0	0
903	AUAAC	1	0	0
904	AUAAG	1	0	0
905	AUAGU	1	0	0
906	AUCAA	1	0	0
907	AUCGC	1	0	0
908	AUCGU	1	0	0
909	AUGCG	1	0	0
910	AUUAA	1	0	0
911	AUUGA	1	0	0
912	AUUGG	1	0	0
913	CAAGC	1	0	0
914	CAAUC	1	0	0
915	CACCG	1	0	0
916	CACGC	1	0	0
917	CAUAA	1	0	0
918	CAUCU	1	0	0
919	CCCGA	1	0	0
920	CCGAC	1	0	0
921	CCGAU	1	0	0
922	CCGCA	1	0	0
923	CCUUA	1	0	0
924	CGAAC	1	0	0
925	CGAAG	1	0	0
926	CGAGC	1	0	0
927	CGAGU	1	0	0
928	CGAUG	1	0	0
929	CGAUU	1	0	0
930	CGCAA	1	0	0
931	CGCCG	1	0	0
932	CGCGA	1	0	0
933	CGCGU	1	0	0
934	CGGUC	1	0	0
935	CGUAG	1	0	0
936	CGUCA	1	0	0
937	CGUCC	1	0	1
938	CGUCG	1	0	0
939	CGUUG	1	0	0
940	CUACG	1	0	0
941	CUCGA	1	0	0
942	CUUAG	1	0	0
943	GACGC	1	0	0
944	GCGUA	1	0	0
945	GCGUC	1	0	0
946	GCGUU	1	0	0
947	GCUAU	1	0	0
948	GUAAG	1	0	0
949	GUACU	1	0	0
950	GUAUA	1	0	0
951	GUCAA	1	0	0
952	GUCGA	1	0	0
953	GUCGC	1	0	0
954	GUCGG	1	0	0
955	GUUCG	1	0	0
956	UAAAA	1	0	0
957	UAACC	1	0	0
958	UACCA	1	0	0
959	UACCG	1	0	0
960	UACGA	1	0	0
961	UACGC	1	0	0
962	UACGU	1	0	0
963	UACUA	1	0	0
964	UACUC	1	0	0
965	UAGCG	1	0	0
966	UAUAG	1	0	0
967	UAUCC	1	0	0
968	UAUGA	1	0	0
969	UCAAU	1	0	0
970	UCACG	1	0	0
971	UCCGA	1	0	0
972	UCGCG	1	0	0
973	UGACG	1	0	0
974	UGCCG	1	0	0
975	UGUCG	1	0	0
976	UUAAA	1	0	0
977	UUAGU	1	0	0
978	UUAUG	1	0	0
979	UUCGG	1	0	0
980	UUGCG	1	0	0
981	UUUAG	1	0	0
982	UUUAU	1	0	0
983	UUUCG	1	0	0
