# Supplementary material for: Pan-cancer analysis of microRNA expression profiles highlights microRNAs enriched in normal body cells as effective suppressors of multiple tumor types: A study based on TCGA database
Source: PLoS One. 2022 Apr 27;17(4):e0267291. doi: 10.1371/journal.pone.0267291 (PMC9045663; doi:10.1371/journal.pone.0267291)
Supplement: S4 Table — (XLSX) [file pone.0267291.s008.xlsx]

## Sheet: Table S3
CTC1
EIF5A
NDE1
NDUFA2
ORMDL1
RPL35A
GTF2H1
BAIAP2
MTOR
PPP1CB
RAD51C
MOB1B
RCN2
COL4A1
CIRH1A
PSMA2
RPL7L1
APEX1
VPS45
ATM
UBA2
ERP29
ALPK3
ITM2B
ALDH16A1
FGFR3
TRIB1
RB1
ZNF496
MAPKAP1
CUL2
MRPS33
GDE1
RARS
JPH1
IGF1R
ORC5
RPS15
MED12
UBB
CDH2
ANPEP
RPL36A
CAPNS1
COX2
MAPK6
N4BP2
