# Supplementary material for: Pan-cancer analysis of microRNA expression profiles highlights microRNAs enriched in normal body cells as effective suppressors of multiple tumor types: A study based on TCGA database
Source: PLoS One. 2022 Apr 27;17(4):e0267291. doi: 10.1371/journal.pone.0267291 (PMC9045663; doi:10.1371/journal.pone.0267291)
Supplement: S5 Table — (XLSX) [file pone.0267291.s009.xlsx]

## Sheet: Table S4
Gene ID	Targeting myomiR
CORO1C	hsa-miR-206
SMIM14	hsa-miR-206
ARPC3	hsa-miR-1-3p
PTPLAD1	hsa-miR-206
ARCN1	hsa-miR-1-3p
TAGLN2	hsa-miR-1-3p
GJA1	hsa-miR-206
ERMP1	hsa-miR-1-3p
SERP1	hsa-miR-1-3p
TMSB4X	hsa-miR-206
MMD2	hsa-miR-1-3p
BDNF	hsa-miR-1-3p
SLC10A7	hsa-miR-1-3p
G6PD	hsa-miR-1-3p
SRI	hsa-miR-1-3p
GLCCI1	hsa-miR-206
CDK14	hsa-miR-1-3p
RABEPK	hsa-miR-206
C5orf51	hsa-miR-1-3p
RIT2	hsa-miR-1-3p
KCNIP3	hsa-miR-206
TMEM243	hsa-miR-206
POGK	hsa-miR-1-3p
SLC44A1	hsa-miR-1-3p
EBPL	hsa-miR-206
MMD	hsa-miR-1-3p
SRSF9	hsa-miR-1-3p
ANKRD29	hsa-miR-1-3p
UST	hsa-miR-1-3p
EIF1AX	hsa-miR-1-3p
ANXA2	hsa-miR-206
NDRG3	hsa-miR-1-3p
IGF1	hsa-miR-1-3p
MAB21L1	hsa-miR-1-3p
NXT2	hsa-miR-1-3p
SEPT2	hsa-miR-1-3p
C9orf152	hsa-miR-1-3p
PAX3	hsa-miR-206
RABGAP1L	hsa-miR-1-3p
MAL2	hsa-miR-206
MXD1	hsa-miR-206
RAB5A	hsa-miR-1-3p
TMEM178A	hsa-miR-1-3p
TTR	hsa-miR-206
GPR137C	hsa-miR-1-3p
E2F5	hsa-miR-1-3p
LASP1	hsa-miR-1-3p
C2orf69	hsa-miR-1-3p
CCSAP	hsa-miR-1-3p
HNRNPU	hsa-miR-1-3p
TWF1	hsa-miR-1-3p
GPD2	hsa-miR-206
SPRED1	hsa-miR-1-3p
GCH1	hsa-miR-1-3p
TSPAN4	hsa-miR-1-3p
EDN1	hsa-miR-1-3p
MSANTD2	hsa-miR-206
CDON	hsa-miR-206
TRIM2	hsa-miR-1-3p
VAMP4	hsa-miR-1-3p
PAX7	hsa-miR-206
TNKS2	hsa-miR-1-3p
PPIB	hsa-miR-206
GPR6	hsa-miR-1-3p
CAAP1	hsa-miR-1-3p
PIRT	hsa-miR-206
PDCD10	hsa-miR-1-3p
ABHD2	hsa-miR-206
BSCL2	hsa-miR-1-3p
CITED2	hsa-miR-1-3p
VAMP2	hsa-miR-1-3p
NCL	hsa-miR-1-3p
PIGF	hsa-miR-1-3p
SH3BGRL3	hsa-miR-1-3p
UNC119B	hsa-miR-1-3p
CHSY1	hsa-miR-1-3p
CCND2	hsa-miR-206
ASH2L	hsa-miR-1-3p
FBXL14	hsa-miR-206
TACR1	hsa-miR-206
WDR48	hsa-miR-1-3p
CDC42SE1	hsa-miR-206
LPPR4	hsa-miR-1-3p
AZIN1	hsa-miR-1-3p
HIGD1A	hsa-miR-1-3p
SEC23B	hsa-miR-1-3p
MIPOL1	hsa-miR-206
CLTC	hsa-miR-1-3p
ZNF281	hsa-miR-1-3p
TPM4	hsa-miR-1-3p
SRPK2	hsa-miR-206
RAB43	hsa-miR-1-3p
HOXB4	hsa-miR-1-3p
MAN1C1	hsa-miR-206
NANP	hsa-miR-1-3p
CPED1	hsa-miR-1-3p
SLC25A30	hsa-miR-1-3p
AP1G1	hsa-miR-1-3p
CNN3	hsa-miR-1-3p
SMARCB1	hsa-miR-206
ADPGK	hsa-miR-1-3p
PGD	hsa-miR-206
PDE7A	hsa-miR-206
ZNF580	hsa-miR-206
TIMP3	hsa-miR-1-3p
TPM3	hsa-miR-1-3p
RNF138	hsa-miR-1-3p
NFATC2	hsa-miR-1-3p
DDX5	hsa-miR-1-3p
ZFP36L1	hsa-miR-1-3p
RASA1	hsa-miR-206
KIF2A	hsa-miR-206
HMGN1	hsa-miR-1-3p
UBE2H	hsa-miR-206
MON2	hsa-miR-1-3p
YWHAZ	hsa-miR-1-3p
TMCC1	hsa-miR-206
MPP5	hsa-miR-1-3p
RRBP1	hsa-miR-1-3p
LRCH1	hsa-miR-206
CTTNBP2NL	hsa-miR-206
HS3ST3B1	hsa-miR-1-3p
BAG4	hsa-miR-206
SLC29A3	hsa-miR-206
STC2	hsa-miR-206
ZMAT3	hsa-miR-1-3p
CXCL11	hsa-miR-1-3p
RARB	hsa-miR-1-3p
YWHAQ	hsa-miR-1-3p
EIF4E	hsa-miR-1-3p
FAM101B	hsa-miR-1-3p
ELMO1	hsa-miR-206
FAM107B	hsa-miR-1-3p
PTBP1	hsa-miR-206
SNAP25	hsa-miR-1-3p
XPO6	hsa-miR-1-3p
KTN1	hsa-miR-1-3p
OSBPL7	hsa-miR-1-3p
FGF17	hsa-miR-206
LIN7C	hsa-miR-206
ABCB7	hsa-miR-1-3p
SH3BGRL	hsa-miR-1-3p
HELZ2	hsa-miR-1-3p
RNF141	hsa-miR-1-3p
ELOF1	hsa-miR-206
HACE1	hsa-miR-1-3p
ISY1-RAB43	hsa-miR-206
OTUD5	hsa-miR-1-3p
HIAT1	hsa-miR-1-3p
BET1	hsa-miR-1-3p
TMEM68	hsa-miR-1-3p
AP1S1	hsa-miR-1-3p
PDGFA	hsa-miR-1-3p
TPK1	hsa-miR-1-3p
GPR125	hsa-miR-1-3p
MATR3	hsa-miR-1-3p
ARF3	hsa-miR-1-3p
PHAX	hsa-miR-1-3p
HSPD1	hsa-miR-1-3p
FBXO33	hsa-miR-1-3p
DHX15	hsa-miR-1-3p
BRI3BP	hsa-miR-1-3p
RSPO3	hsa-miR-1-3p
NAP1L5	hsa-miR-1-3p
CLCN3	hsa-miR-1-3p
THBS1	hsa-miR-1-3p
KMT2E	hsa-miR-1-3p
SLC25A22	hsa-miR-1-3p
MBLAC2	hsa-miR-1-3p
CPLX2	hsa-miR-1-3p
CCNC	hsa-miR-1-3p
MEOX2	hsa-miR-1-3p
PTPRG	hsa-miR-1-3p
CPEB1	hsa-miR-1-3p
TPPP	hsa-miR-206
KALRN	hsa-miR-206
FAM155A	hsa-miR-1-3p
NDFIP2	hsa-miR-1-3p
NET1	hsa-miR-206
BPNT1	hsa-miR-1-3p
ANXA4	hsa-miR-1-3p
ZNF26	hsa-miR-1-3p
MXD4	hsa-miR-206
PFN2	hsa-miR-206
BACH2	hsa-miR-206
SH3GL1	hsa-miR-206
WDR61	hsa-miR-1-3p
FOSB	hsa-miR-206
TMEM55B	hsa-miR-1-3p
SEC63	hsa-miR-1-3p
KANK4	hsa-miR-1-3p
LRRC59	hsa-miR-206
WDR1	hsa-miR-206
SMAP1	hsa-miR-1-3p
POTEI	hsa-miR-1-3p
MAP4K3	hsa-miR-1-3p
RSBN1L	hsa-miR-1-3p
C16orf47	hsa-miR-206
DGKE	hsa-miR-1-3p
FUBP1	hsa-miR-1-3p
ANP32B	hsa-miR-206
USP33	hsa-miR-206
ETS1	hsa-miR-1-3p
POLR3G	hsa-miR-206
HSP90B1	hsa-miR-1-3p
AXL	hsa-miR-1-3p
H3F3C	hsa-miR-1-3p
CLOCK	hsa-miR-1-3p
SRSF1	hsa-miR-1-3p
CD164	hsa-miR-206
YRDC	hsa-miR-1-3p
CDK4	hsa-miR-1-3p
GCFC2	hsa-miR-1-3p
ZNF280C	hsa-miR-1-3p
PPP4R2	hsa-miR-1-3p
GLS	hsa-miR-1-3p
ARFIP1	hsa-miR-1-3p
PRKRIR	hsa-miR-1-3p
VPS45	hsa-miR-1-3p
HNRNPA3	hsa-miR-1-3p
MIER1	hsa-miR-1-3p
WBP1L	hsa-miR-206
ANP32E	hsa-miR-1-3p
MECOM	hsa-miR-1-3p
NME1-NME2	hsa-miR-206
FN1	hsa-miR-1-3p
MPZL1	hsa-miR-206
SNX2	hsa-miR-206
ARID2	hsa-miR-1-3p
CBL	hsa-miR-1-3p
CALM2	hsa-miR-1-3p
JUND	hsa-miR-1-3p
FLI1	hsa-miR-1-3p
OTX2	hsa-miR-1-3p
GCLC	hsa-miR-1-3p
NINJ1	hsa-miR-1-3p
CERS2	hsa-miR-1-3p
LRRC8A	hsa-miR-1-3p
COL25A1	hsa-miR-1-3p
PRKACB	hsa-miR-206
MCTP1	hsa-miR-1-3p
NCK2	hsa-miR-1-3p
PDE12	hsa-miR-206
TKT	hsa-miR-1-3p
EHMT2	hsa-miR-1-3p
CREBL2	hsa-miR-1-3p
ACER2	hsa-miR-1-3p
PDIK1L	hsa-miR-1-3p
CDC42	hsa-miR-206
SLC35B4	hsa-miR-1-3p
SLC35F1	hsa-miR-1-3p
SLC39A9	hsa-miR-1-3p
SLC39A10	hsa-miR-1-3p
ATP6V1A	hsa-miR-1-3p
TGIF2	hsa-miR-206
MTX1	hsa-miR-1-3p
FAM83A	hsa-miR-1-3p
CAPZA1	hsa-miR-1-3p
PICALM	hsa-miR-1-3p
C2CD5	hsa-miR-1-3p
SKIDA1	hsa-miR-1-3p
YPEL2	hsa-miR-1-3p
SNAI2	hsa-miR-1-3p
JARID2	hsa-miR-1-3p
STARD7	hsa-miR-1-3p
H3F3B	hsa-miR-1-3p
MET	hsa-miR-1-3p
NME2	hsa-miR-206
SP2	hsa-miR-1-3p
FAM102A	hsa-miR-206
CASK	hsa-miR-1-3p
LCOR	hsa-miR-1-3p
KCNA5	hsa-miR-1-3p
NR1H3	hsa-miR-1-3p
MOG	hsa-miR-206
ANKRD34B	hsa-miR-206
DGKH	hsa-miR-1-3p
HNRNPK	hsa-miR-1-3p
ZNF597	hsa-miR-206
PTPRS	hsa-miR-1-3p
CXCR4	hsa-miR-1-3p
DCAF12L1	hsa-miR-1-3p
FBXW7	hsa-miR-1-3p
ATG13	hsa-miR-206
FNBP1L	hsa-miR-206
OSTF1	hsa-miR-1-3p
C7orf43	hsa-miR-206
SEC61A1	hsa-miR-1-3p
SOX9	hsa-miR-1-3p
TERF2	hsa-miR-206
AIF1L	hsa-miR-206
PARVA	hsa-miR-1-3p
ACAP2	hsa-miR-1-3p
ZBTB8A	hsa-miR-1-3p
HSPE1	hsa-miR-1-3p
RNF14	hsa-miR-1-3p
SLC35B3	hsa-miR-1-3p
EIF1AD	hsa-miR-1-3p
COL4A3BP	hsa-miR-1-3p
ZNF800	hsa-miR-1-3p
MYLK	hsa-miR-1-3p
WBP2	hsa-miR-206
PTMA	hsa-miR-206
ZNF148	hsa-miR-1-3p
NFATC3	hsa-miR-1-3p
SYT1	hsa-miR-1-3p
SLC25A25	hsa-miR-206
STX6	hsa-miR-1-3p
TRANK1	hsa-miR-1-3p
TGIF1	hsa-miR-1-3p
METTL23	hsa-miR-206
PIK3C2A	hsa-miR-1-3p
MYEF2	hsa-miR-1-3p
SRSF3	hsa-miR-206
ZC2HC1C	hsa-miR-1-3p
FAM63B	hsa-miR-1-3p
TBC1D15	hsa-miR-1-3p
EIF4E3	hsa-miR-1-3p
RSBN1	hsa-miR-1-3p
RAB11FIP1	hsa-miR-1-3p
PDCD4	hsa-miR-206
SEC62	hsa-miR-1-3p
TMEM135	hsa-miR-1-3p
FAM91A1	hsa-miR-1-3p
NR4A2	hsa-miR-206
RNF111	hsa-miR-1-3p
CEP44	hsa-miR-1-3p
KLF4	hsa-miR-1-3p
TNPO2	hsa-miR-206
RRAGC	hsa-miR-1-3p
SFPQ	hsa-miR-1-3p
MPZ	hsa-miR-1-3p
NETO1	hsa-miR-1-3p
MYOCD	hsa-miR-206
KCNJ2	hsa-miR-1-3p
C10orf126	hsa-miR-1-3p
ARG2	hsa-miR-206
SMEK2	hsa-miR-1-3p
ADAM12	hsa-miR-1-3p
ZFP36L2	hsa-miR-1-3p
AKAP11	hsa-miR-1-3p
PHF6	hsa-miR-1-3p
DGKZ	hsa-miR-206
SYN3	hsa-miR-1-3p
SELT	hsa-miR-1-3p
ASPH	hsa-miR-1-3p
HCN1	hsa-miR-1-3p
TIGD6	hsa-miR-206
PLEKHO2	hsa-miR-1-3p
PEA15	hsa-miR-1-3p
FZD7	hsa-miR-1-3p
GDF6	hsa-miR-1-3p
ELF1	hsa-miR-1-3p
TMX1	hsa-miR-1-3p
SDCBP	hsa-miR-206
ACTB	hsa-miR-1-3p
DLG4	hsa-miR-1-3p
MOB3C	hsa-miR-1-3p
NAB1	hsa-miR-1-3p
RYBP	hsa-miR-1-3p
SRGAP2	hsa-miR-206
PRKCE	hsa-miR-206
ZNF24	hsa-miR-1-3p
UTRN	hsa-miR-206
EAF1	hsa-miR-1-3p
BLCAP	hsa-miR-1-3p
LMBR1	hsa-miR-1-3p
AKAP12	hsa-miR-1-3p
RAP1B	hsa-miR-1-3p
CTBP2	hsa-miR-1-3p
STX12	hsa-miR-206
ZBTB21	hsa-miR-206
KRAS	hsa-miR-1-3p
RNF145	hsa-miR-1-3p
CAPRIN1	hsa-miR-1-3p
BTAF1	hsa-miR-1-3p
RP5-850E9.3	hsa-miR-206
PCDH17	hsa-miR-206
SLC37A3	hsa-miR-1-3p
KLHL5	hsa-miR-1-3p
ACPL2	hsa-miR-1-3p
ORAI3	hsa-miR-206
EPB41L4B	hsa-miR-1-3p
ARHGAP21	hsa-miR-1-3p
VASP	hsa-miR-1-3p
PLEKHA1	hsa-miR-206
SLC24A4	hsa-miR-1-3p
UBR5	hsa-miR-1-3p
SLC8A1	hsa-miR-1-3p
PPP1R3B	hsa-miR-1-3p
HAND2	hsa-miR-1-3p
NECAB1	hsa-miR-1-3p
NBEA	hsa-miR-1-3p
C1GALT1	hsa-miR-1-3p
SGIP1	hsa-miR-1-3p
MTSS1	hsa-miR-1-3p
HDAC4	hsa-miR-206
SLC45A4	hsa-miR-1-3p
EYA4	hsa-miR-1-3p
EMX2	hsa-miR-1-3p
HMGN3	hsa-miR-206
COL4A3	hsa-miR-206
TAOK3	hsa-miR-1-3p
LEF1	hsa-miR-1-3p
RNF40	hsa-miR-206
PEX26	hsa-miR-206
SMARCC1	hsa-miR-206
CT62	hsa-miR-206
MAPK3	hsa-miR-1-3p
GBX2	hsa-miR-1-3p
GABBR2	hsa-miR-206
ATF2	hsa-miR-1-3p
ZADH2	hsa-miR-206
WDR6	hsa-miR-1-3p
KHSRP	hsa-miR-1-3p
DMPK	hsa-miR-206
SRXN1	hsa-miR-206
TRPS1	hsa-miR-206
RAPGEF2	hsa-miR-206
COIL	hsa-miR-1-3p
ATXN1L	hsa-miR-206
PLEKHM1	hsa-miR-206
SLC30A9	hsa-miR-1-3p
KIAA1468	hsa-miR-1-3p
ZNF516	hsa-miR-1-3p
MYO1E	hsa-miR-1-3p
LETM1	hsa-miR-1-3p
PHKG2	hsa-miR-1-3p
ZNF146	hsa-miR-1-3p
KAT6A	hsa-miR-206
C1orf95	hsa-miR-1-3p
PPM1H	hsa-miR-1-3p
PTPN1	hsa-miR-1-3p
PNP	hsa-miR-1-3p
SULF1	hsa-miR-1-3p
TAL1	hsa-miR-1-3p
KCND3	hsa-miR-1-3p
RCAN2	hsa-miR-206
ARPC1A	hsa-miR-1-3p
GXYLT1	hsa-miR-1-3p
KAT6B	hsa-miR-1-3p
MBTD1	hsa-miR-1-3p
RNF38	hsa-miR-206
GTF2B	hsa-miR-1-3p
GLIS2	hsa-miR-1-3p
TCF7L2	hsa-miR-1-3p
CREM	hsa-miR-206
TGFBR3	hsa-miR-206
GPR158	hsa-miR-1-3p
CTNND2	hsa-miR-1-3p
SEMA6D	hsa-miR-1-3p
COL19A1	hsa-miR-206
GPR85	hsa-miR-1-3p
FAM168A	hsa-miR-1-3p
SPTLC3	hsa-miR-1-3p
GOLPH3	hsa-miR-1-3p
MAP3K1	hsa-miR-1-3p
MARCKS	hsa-miR-1-3p
MED1	hsa-miR-1-3p
DDX17	hsa-miR-1-3p
AP3D1	hsa-miR-1-3p
FRS2	hsa-miR-1-3p
SMYD4	hsa-miR-206
VEGFA	hsa-miR-1-3p
RCAN3	hsa-miR-1-3p
FNDC3A	hsa-miR-1-3p
TTC7B	hsa-miR-1-3p
UHRF1BP1L	hsa-miR-1-3p
ARL10	hsa-miR-1-3p
KLF13	hsa-miR-1-3p
EML3	hsa-miR-1-3p
SLC15A2	hsa-miR-206
FBXL20	hsa-miR-1-3p
C11orf57	hsa-miR-1-3p
TTC3	hsa-miR-1-3p
GBA	hsa-miR-1-3p
NR4A3	hsa-miR-1-3p
CA8	hsa-miR-206
CALM1	hsa-miR-1-3p
CDK9	hsa-miR-1-3p
EPB41L2	hsa-miR-1-3p
FAM134A	hsa-miR-1-3p
PTPRA	hsa-miR-206
ZZZ3	hsa-miR-1-3p
NPAS3	hsa-miR-1-3p
ATP6V0A1	hsa-miR-1-3p
KDELR2	hsa-miR-206
HIVEP3	hsa-miR-1-3p
PAX5	hsa-miR-1-3p
CSF1	hsa-miR-1-3p
GAK	hsa-miR-1-3p
RNGTT	hsa-miR-1-3p
SLC16A3	hsa-miR-1-3p
GIT1	hsa-miR-1-3p
TEX30	hsa-miR-1-3p
GNPNAT1	hsa-miR-1-3p
IPO8	hsa-miR-1-3p
METTL7A	hsa-miR-206
C20orf112	hsa-miR-1-3p
MEIS1	hsa-miR-1-3p
ZNF217	hsa-miR-1-3p
ARHGEF18	hsa-miR-1-3p
BCL7A	hsa-miR-1-3p
KNOP1	hsa-miR-1-3p
POTEG	hsa-miR-1-3p
POTEM	hsa-miR-1-3p
HIPK3	hsa-miR-1-3p
RAE1	hsa-miR-206
SLC8A2	hsa-miR-1-3p
MAP4K2	hsa-miR-1-3p
TLK2	hsa-miR-1-3p
WASL	hsa-miR-1-3p
TBX18	hsa-miR-1-3p
MNT	hsa-miR-1-3p
EML4	hsa-miR-1-3p
DLG1	hsa-miR-1-3p
KLHL15	hsa-miR-1-3p
DNAJC5	hsa-miR-1-3p
NOTCH3	hsa-miR-206
WHSC1L1	hsa-miR-1-3p
PTAR1	hsa-miR-206
BCL2L2	hsa-miR-206
MINOS1	hsa-miR-1-3p
MFSD9	hsa-miR-1-3p
FAM84A	hsa-miR-1-3p
FGD4	hsa-miR-1-3p
FNDC3B	hsa-miR-206
SAMD8	hsa-miR-1-3p
RNF150	hsa-miR-1-3p
TMEM200C	hsa-miR-1-3p
UNC50	hsa-miR-206
ANKRD23	hsa-miR-206
KIAA0040	hsa-miR-1-3p
DNAJC13	hsa-miR-206
MED14	hsa-miR-1-3p
FOXP1	hsa-miR-1-3p
JOSD1	hsa-miR-206
AMOT	hsa-miR-206
THRB	hsa-miR-1-3p
AGO2	hsa-miR-1-3p
TSPYL4	hsa-miR-1-3p
FAM210B	hsa-miR-1-3p
PGAM1	hsa-miR-206
RAP1A	hsa-miR-1-3p
NMT2	hsa-miR-1-3p
ZMYND8	hsa-miR-1-3p
NFAT5	hsa-miR-206
KIAA2022	hsa-miR-206
GNE	hsa-miR-1-3p
DLG2	hsa-miR-206
VAT1	hsa-miR-206
TRIM44	hsa-miR-206
STAG2	hsa-miR-1-3p
RALGAPA1	hsa-miR-1-3p
SYNCRIP	hsa-miR-1-3p
YES1	hsa-miR-1-3p
MUM1L1	hsa-miR-1-3p
MPP7	hsa-miR-1-3p
GLCE	hsa-miR-1-3p
UBE2QL1	hsa-miR-1-3p
SEC22C	hsa-miR-1-3p
CCND1	hsa-miR-1-3p
TXLNG	hsa-miR-1-3p
ZBTB7A	hsa-miR-206
STK39	hsa-miR-1-3p
KCTD13	hsa-miR-1-3p
GALNT4	hsa-miR-1-3p
POC1B-GALNT4	hsa-miR-1-3p
CHST11	hsa-miR-1-3p
ZBTB4	hsa-miR-206
FRAS1	hsa-miR-1-3p
GPRIN3	hsa-miR-1-3p
GOSR1	hsa-miR-1-3p
GNPTAB	hsa-miR-1-3p
EFNB2	hsa-miR-1-3p
TMEM259	hsa-miR-1-3p
ADAMTSL3	hsa-miR-1-3p
UBN1	hsa-miR-206
MKL2	hsa-miR-1-3p
ATG3	hsa-miR-1-3p
WT1	hsa-miR-1-3p
BMPR1B	hsa-miR-1-3p
IGFBP5	hsa-miR-1-3p
CXorf23	hsa-miR-1-3p
BCL11B	hsa-miR-1-3p
AGO1	hsa-miR-206
MOB1A	hsa-miR-1-3p
WNK3	hsa-miR-1-3p
HNRNPA1	hsa-miR-1-3p
TFE3	hsa-miR-1-3p
CBX6	hsa-miR-1-3p
RNF165	hsa-miR-1-3p
VEZF1	hsa-miR-1-3p
CDK6	hsa-miR-1-3p
ZFHX4	hsa-miR-1-3p
GNAQ	hsa-miR-1-3p
AMOTL2	hsa-miR-1-3p
ZNF827	hsa-miR-206
BMF	hsa-miR-1-3p
RICTOR	hsa-miR-1-3p
CRIM1	hsa-miR-1-3p
ZDHHC14	hsa-miR-1-3p
MAGI2	hsa-miR-1-3p
PAK3	hsa-miR-206
LRRC57	hsa-miR-1-3p
PRKCI	hsa-miR-1-3p
G3BP2	hsa-miR-1-3p
RAD51L3-RFFL	hsa-miR-206
UHMK1	hsa-miR-206
IL6ST	hsa-miR-1-3p
SCD	hsa-miR-1-3p
ASXL3	hsa-miR-206
WNT3	hsa-miR-1-3p
TBC1D5	hsa-miR-1-3p
ARIH1	hsa-miR-206
NAMPT	hsa-miR-1-3p
DDX3Y	hsa-miR-206
RNF157	hsa-miR-1-3p
ISL2	hsa-miR-1-3p
SLC25A36	hsa-miR-1-3p
KDM2B	hsa-miR-1-3p
MAPK1	hsa-miR-1-3p
ATP1B4	hsa-miR-1-3p
SLC7A2	hsa-miR-1-3p
ZC3H7B	hsa-miR-206
CD2AP	hsa-miR-1-3p
CRISPLD2	hsa-miR-1-3p
RNF213	hsa-miR-1-3p
HP1BP3	hsa-miR-206
ABL2	hsa-miR-206
BSN	hsa-miR-1-3p
KIAA1045	hsa-miR-206
ZNF236	hsa-miR-206
RFFL	hsa-miR-206
DCP2	hsa-miR-206
NCOA1	hsa-miR-206
RORA	hsa-miR-1-3p
RIMS4	hsa-miR-1-3p
ECM2	hsa-miR-1-3p
KIRREL	hsa-miR-206
NRCAM	hsa-miR-1-3p
VKORC1L1	hsa-miR-1-3p
ATXN7L1	hsa-miR-1-3p
SLC30A1	hsa-miR-1-3p
AC129492.6	hsa-miR-206
PPP1R9A	hsa-miR-206
NCBP1	hsa-miR-1-3p
ARHGEF3	hsa-miR-1-3p
LONRF3	hsa-miR-1-3p
RRAGD	hsa-miR-1-3p
TEX2	hsa-miR-206
PTPN4	hsa-miR-1-3p
RAD54L2	hsa-miR-1-3p
TSPAN9	hsa-miR-1-3p
FBXO22	hsa-miR-1-3p
MTMR12	hsa-miR-1-3p
MGAT5	hsa-miR-1-3p
EYA3	hsa-miR-1-3p
GMFB	hsa-miR-1-3p
KIAA1462	hsa-miR-1-3p
GAN	hsa-miR-1-3p
ZFP91	hsa-miR-1-3p
ANKRD13A	hsa-miR-1-3p
CAND1	hsa-miR-1-3p
DPH1	hsa-miR-206
CA12	hsa-miR-206
PHC2	hsa-miR-206
HMGCR	hsa-miR-1-3p
UBN2	hsa-miR-1-3p
PLCG1	hsa-miR-1-3p
KCNJ15	hsa-miR-1-3p
CNOT1	hsa-miR-1-3p
ANKIB1	hsa-miR-1-3p
MAP1A	hsa-miR-1-3p
IGFBP4	hsa-miR-206
RBMXL1	hsa-miR-1-3p
SH3PXD2B	hsa-miR-1-3p
AGO3	hsa-miR-1-3p
RNF44	hsa-miR-1-3p
ACVR2B	hsa-miR-206
NRP2	hsa-miR-1-3p
ZBTB6	hsa-miR-1-3p
FAM168B	hsa-miR-1-3p
WASF2	hsa-miR-1-3p
TNPO1	hsa-miR-1-3p
UBQLN1	hsa-miR-1-3p
WIPF2	hsa-miR-1-3p
PDRG1	hsa-miR-1-3p
ADAR	hsa-miR-1-3p
HNF4A	hsa-miR-1-3p
TRHDE	hsa-miR-1-3p
NGFR	hsa-miR-206
SLC35A3	hsa-miR-1-3p
SMG7	hsa-miR-1-3p
PAX6	hsa-miR-1-3p
SLC6A20	hsa-miR-1-3p
CAPN5	hsa-miR-206
SETBP1	hsa-miR-1-3p
SFRP1	hsa-miR-1-3p
PAPOLG	hsa-miR-1-3p
MAML2	hsa-miR-1-3p
KDSR	hsa-miR-1-3p
PANK3	hsa-miR-1-3p
NAALADL2	hsa-miR-1-3p
CPA4	hsa-miR-206
ROR1	hsa-miR-1-3p
SNX33	hsa-miR-206
NUCKS1	hsa-miR-1-3p
C6orf120	hsa-miR-1-3p
AVL9	hsa-miR-1-3p
ZIC4	hsa-miR-1-3p
PLAG1	hsa-miR-1-3p
OLFML2A	hsa-miR-206
HEYL	hsa-miR-206
DGKG	hsa-miR-1-3p
VMP1	hsa-miR-1-3p
FUBP3	hsa-miR-1-3p
SLC23A2	hsa-miR-1-3p
KLHL26	hsa-miR-1-3p
ZMYND11	hsa-miR-1-3p
FAM126A	hsa-miR-1-3p
PLXNA4	hsa-miR-1-3p
QKI	hsa-miR-1-3p
ASXL2	hsa-miR-1-3p
ASH1L	hsa-miR-1-3p
FAM46C	hsa-miR-206
UBE4A	hsa-miR-1-3p
PEAK1	hsa-miR-206
PPP2R5A	hsa-miR-1-3p
MR1	hsa-miR-1-3p
TOMM70A	hsa-miR-1-3p
GLYR1	hsa-miR-1-3p
EPB41L1	hsa-miR-1-3p
IPMK	hsa-miR-1-3p
FZD4	hsa-miR-1-3p
HECW2	hsa-miR-1-3p
SLC38A2	hsa-miR-1-3p
G2E3	hsa-miR-1-3p
FOXD3	hsa-miR-1-3p
ZNF652	hsa-miR-206
ATP6V1B2	hsa-miR-1-3p
NDST1	hsa-miR-206
SOX6	hsa-miR-1-3p
PREX1	hsa-miR-1-3p
PPM1L	hsa-miR-1-3p
DAAM1	hsa-miR-1-3p
RTN3	hsa-miR-1-3p
DDX3X	hsa-miR-1-3p
PPTC7	hsa-miR-206
TRIP11	hsa-miR-1-3p
PFKFB2	hsa-miR-1-3p
DIP2A	hsa-miR-1-3p
SLC44A2	hsa-miR-1-3p
GDAP1L1	hsa-miR-206
ABCA1	hsa-miR-1-3p
FBXO30	hsa-miR-1-3p
PHLPP2	hsa-miR-1-3p
TTPAL	hsa-miR-206
NCOA3	hsa-miR-1-3p
GLRA3	hsa-miR-1-3p
ATXN2	hsa-miR-206
SRRM4	hsa-miR-1-3p
NRP1	hsa-miR-1-3p
SLC5A3	hsa-miR-1-3p
SLC5A3	hsa-miR-1-3p
TECPR2	hsa-miR-1-3p
CREB5	hsa-miR-1-3p
STK35	hsa-miR-1-3p
SOX5	hsa-miR-1-3p
SLC31A1	hsa-miR-1-3p
ARHGAP31	hsa-miR-1-3p
SLC7A11	hsa-miR-1-3p
SMG1	hsa-miR-1-3p
DBP	hsa-miR-1-3p
MRAS	hsa-miR-1-3p
RFX3	hsa-miR-1-3p
ABI2	hsa-miR-1-3p
NSD1	hsa-miR-1-3p
PYGO2	hsa-miR-1-3p
TRIM27	hsa-miR-1-3p
G3BP1	hsa-miR-1-3p
SPEG	hsa-miR-1-3p
MAPKBP1	hsa-miR-1-3p
BICD1	hsa-miR-1-3p
UBE2R2	hsa-miR-1-3p
SLC25A19	hsa-miR-1-3p
SP1	hsa-miR-1-3p
EPC1	hsa-miR-1-3p
HIF1AN	hsa-miR-1-3p
PAFAH1B1	hsa-miR-1-3p
CBX8	hsa-miR-1-3p
MYO9A	hsa-miR-1-3p
RBM27	hsa-miR-1-3p
DONSON	hsa-miR-1-3p
ATG14	hsa-miR-1-3p
SUZ12	hsa-miR-1-3p
HOXC11	hsa-miR-1-3p
WBSCR27	hsa-miR-1-3p
DICER1	hsa-miR-1-3p
KDM5C	hsa-miR-1-3p
SLC7A6	hsa-miR-1-3p
NEDD4L	hsa-miR-1-3p
CNNM2	hsa-miR-1-3p
VGLL4	hsa-miR-206
ALX1	hsa-miR-1-3p
GAREM	hsa-miR-1-3p
SNX13	hsa-miR-1-3p
ANKRD13C	hsa-miR-1-3p
CELSR3	hsa-miR-1-3p
FAF2	hsa-miR-1-3p
NAALADL1	hsa-miR-1-3p
CPSF7	hsa-miR-1-3p
PTPN2	hsa-miR-1-3p
PGR	hsa-miR-1-3p
NUP50	hsa-miR-206
ADRBK2	hsa-miR-1-3p
SEMA5A	hsa-miR-1-3p
OSBP	hsa-miR-1-3p
CNKSR3	hsa-miR-1-3p
SF3B3	hsa-miR-1-3p
PIP4K2B	hsa-miR-1-3p
RBM26	hsa-miR-1-3p
HIVEP2	hsa-miR-1-3p
CENPP	hsa-miR-206
GUF1	hsa-miR-1-3p
PURB	hsa-miR-1-3p
TMEM98	hsa-miR-1-3p
TRA2B	hsa-miR-1-3p
SMAD2	hsa-miR-1-3p
DNMT3A	hsa-miR-206
DNAL1	hsa-miR-1-3p
EEF2K	hsa-miR-1-3p
GUCY1A2	hsa-miR-1-3p
FANCD2	hsa-miR-206
ENTPD7	hsa-miR-1-3p
PTPRD	hsa-miR-1-3p
KAT7	hsa-miR-1-3p
IL1RAPL1	hsa-miR-1-3p
KCTD10	hsa-miR-1-3p
ANKRD10	hsa-miR-1-3p
MYO18A	hsa-miR-1-3p
ARF4	hsa-miR-1-3p
CASKIN2	hsa-miR-206
ZNF639	hsa-miR-1-3p
RGP1	hsa-miR-1-3p
OSBPL8	hsa-miR-1-3p
VAPA	hsa-miR-1-3p
IRS4	hsa-miR-1-3p
SIM2	hsa-miR-1-3p
SAFB2	hsa-miR-1-3p
ZMAT2	hsa-miR-1-3p
TMEM120B	hsa-miR-1-3p
RUNX1	hsa-miR-1-3p
DSE	hsa-miR-206
HIC2	hsa-miR-1-3p
NADK	hsa-miR-1-3p
CCDC149	hsa-miR-1-3p
ELOVL6	hsa-miR-1-3p
CFDP1	hsa-miR-1-3p
GTDC1	hsa-miR-1-3p
C2orf68	hsa-miR-1-3p
DPM1	hsa-miR-1-3p
ARAP1	hsa-miR-1-3p
PEX2	hsa-miR-1-3p
WIPI2	hsa-miR-1-3p
NT5C2	hsa-miR-1-3p
SMIM2	hsa-miR-1-3p
DBNL	hsa-miR-1-3p
NUDT21	hsa-miR-1-3p
SPATS2L	hsa-miR-1-3p
CYB5B	hsa-miR-1-3p
SLC27A4	hsa-miR-1-3p
GNB2L1	hsa-miR-1-3p
TCF23	hsa-miR-1-3p
DNAJC30	hsa-miR-1-3p
HSPB3	hsa-miR-1-3p
TMEM72	hsa-miR-1-3p
ASB15	hsa-miR-1-3p
CDR1	hsa-miR-1-3p
ITGB1BP1	hsa-miR-1-3p
VPS53	hsa-miR-1-3p
BRIX1	hsa-miR-1-3p
WDR12	hsa-miR-1-3p
LHFP	hsa-miR-133a-3p.2
SEC61B	hsa-miR-133a-3p.2
TAGLN2	hsa-miR-133b
CETN3	hsa-miR-133a-3p.2
FTL	hsa-miR-133a-3p.2
LDLRAP1	hsa-miR-133a-3p.2
PTBP1	hsa-miR-133a-3p.2
CLTA	hsa-miR-133a-3p.2
TFAP2D	hsa-miR-133a-3p.2
CELF4	hsa-miR-133a-3p.2
SLC50A1	hsa-miR-133a-3p.2
SYT2	hsa-miR-133a-3p.2
TMEM200B	hsa-miR-133a-3p.2
TIMM17A	hsa-miR-133a-3p.2
BICC1	hsa-miR-133a-3p.2
RBMX	hsa-miR-133a-3p.2
VKORC1	hsa-miR-133a-3p.2
ZNF354A	hsa-miR-133a-3p.2
SAMD5	hsa-miR-133a-3p.2
PRRT2	hsa-miR-133a-3p.2
LASP1	hsa-miR-133a-3p.2
ZIC3	hsa-miR-133a-3p.2
PPP2CA	hsa-miR-133a-3p.2
PAX7	hsa-miR-133a-3p.2
C12orf43	hsa-miR-133a-3p.2
PPP2CB	hsa-miR-133b
SLC30A7	hsa-miR-133a-3p.2
SGMS2	hsa-miR-133a-3p.2
GDNF	hsa-miR-133a-3p.2
SUMO1	hsa-miR-133a-3p.2
FOSL2	hsa-miR-133a-3p.2
SIMC1	hsa-miR-133a-3p.2
SMARCD1	hsa-miR-133a-3p.2
GPM6A	hsa-miR-133a-3p.2
DOLPP1	hsa-miR-133a-3p.2
PTPRZ1	hsa-miR-133a-3p.2
TMEM167A	hsa-miR-133a-3p.2
CMPK1	hsa-miR-133a-3p.2
ARPP21	hsa-miR-133a-3p.2
PPP2R2D	hsa-miR-133a-3p.2
LHX9	hsa-miR-133a-3p.2
SLC6A1	hsa-miR-133a-3p.2
CNN2	hsa-miR-133a-3p.2
KIRREL	hsa-miR-133a-3p.2
XXYLT1	hsa-miR-133a-3p.2
LANCL2	hsa-miR-133a-3p.2
TPM4	hsa-miR-133a-3p.2
TMOD3	hsa-miR-133a-3p.2
VPS54	hsa-miR-133a-3p.2
COL25A1	hsa-miR-133a-3p.2
AGRP	hsa-miR-133a-3p.2
SGPP1	hsa-miR-133a-3p.2
FAM57A	hsa-miR-133a-3p.2
FOXL2	hsa-miR-133a-3p.2
CAPN15	hsa-miR-133a-3p.2
ZNF131	hsa-miR-133b
UBA2	hsa-miR-133a-3p.2
KIF3C	hsa-miR-133a-3p.2
EMP2	hsa-miR-133a-3p.2
EIF4A1	hsa-miR-133a-3p.2
AFTPH	hsa-miR-133a-3p.2
NRIP3	hsa-miR-133a-3p.2
AL117190.3	hsa-miR-133a-3p.2
GABARAPL1	hsa-miR-133a-3p.2
B3GALNT1	hsa-miR-133a-3p.2
GARNL3	hsa-miR-133a-3p.2
RAP2C	hsa-miR-133a-3p.2
TRIM44	hsa-miR-133a-3p.2
GABPB2	hsa-miR-133a-3p.2
ELFN1	hsa-miR-133a-3p.2
TXLNA	hsa-miR-133a-3p.2
STOM	hsa-miR-133a-3p.2
NAGS	hsa-miR-133a-3p.2
ANKRD28	hsa-miR-133a-3p.2
SLC6A6	hsa-miR-133a-3p.2
CRTAM	hsa-miR-133a-3p.2
ZC3H11A	hsa-miR-133a-3p.2
PLEKHA3	hsa-miR-133a-3p.2
SFXN2	hsa-miR-133a-3p.2
DCLRE1A	hsa-miR-133a-3p.2
PFAS	hsa-miR-133a-3p.2
KIAA1429	hsa-miR-133a-3p.2
QKI	hsa-miR-133a-3p.2
MAEA	hsa-miR-133a-3p.2
TBPL1	hsa-miR-133a-3p.2
SF3B4	hsa-miR-133a-3p.2
TMEM170B	hsa-miR-133a-3p.2
SOX4	hsa-miR-133a-3p.2
TSPAN18	hsa-miR-133a-3p.2
GCH1	hsa-miR-133a-3p.2
RBMXL1	hsa-miR-133a-3p.2
DCBLD1	hsa-miR-133a-3p.2
SH3GL2	hsa-miR-133a-3p.2
ZNF280C	hsa-miR-133a-3p.2
SLC39A1	hsa-miR-133a-3p.2
METTL21B	hsa-miR-133a-3p.2
FOXC1	hsa-miR-133a-3p.2
PTPRK	hsa-miR-133a-3p.2
WASF2	hsa-miR-133a-3p.2
RAVER1	hsa-miR-133a-3p.2
TRAM2	hsa-miR-133a-3p.2
VAMP2	hsa-miR-133a-3p.2
ZNF710	hsa-miR-133a-3p.2
SEPHS2	hsa-miR-133a-3p.2
EDEM1	hsa-miR-133a-3p.2
TTPAL	hsa-miR-133a-3p.2
SOBP	hsa-miR-133a-3p.2
BTBD3	hsa-miR-133a-3p.2
PDE8B	hsa-miR-133a-3p.2
FAM46A	hsa-miR-133a-3p.2
MAP3K2	hsa-miR-133a-3p.2
TM9SF3	hsa-miR-133a-3p.2
RARB	hsa-miR-133a-3p.2
SPRN	hsa-miR-133a-3p.2
FOXQ1	hsa-miR-133a-3p.2
ZC3H7A	hsa-miR-133a-3p.2
COL8A1	hsa-miR-133a-3p.2
JDP2	hsa-miR-133a-3p.2
POU6F2	hsa-miR-133a-3p.2
SNX15	hsa-miR-133a-3p.2
SNRK	hsa-miR-133a-3p.2
RAD51L3-RFFL	hsa-miR-133a-3p.2
MAML1	hsa-miR-133a-3p.2
CELF6	hsa-miR-133a-3p.2
LHX5	hsa-miR-133a-3p.2
HS2ST1	hsa-miR-133a-3p.2
SGK1	hsa-miR-133a-3p.2
ATP6AP2	hsa-miR-133a-3p.2
ELF3	hsa-miR-133a-3p.2
NUP160	hsa-miR-133a-3p.2
ANKRD46	hsa-miR-133a-3p.2
CERS2	hsa-miR-133a-3p.2
ENPP5	hsa-miR-133a-3p.2
TUBB1	hsa-miR-133a-3p.2
CECR6	hsa-miR-133a-3p.2
GLRA2	hsa-miR-133a-3p.2
PDE1C	hsa-miR-133a-3p.2
SV2A	hsa-miR-133a-3p.2
DUSP1	hsa-miR-133a-3p.2
HAPLN1	hsa-miR-133a-3p.2
THRAP3	hsa-miR-133a-3p.2
VAT1	hsa-miR-133a-3p.2
NDRG1	hsa-miR-133a-3p.2
SYT1	hsa-miR-133a-3p.2
FGF1	hsa-miR-133a-3p.2
SP3	hsa-miR-133a-3p.2
CRK	hsa-miR-133a-3p.2
YPEL2	hsa-miR-133a-3p.2
ANKRD44	hsa-miR-133a-3p.2
MECOM	hsa-miR-133a-3p.2
MED12L	hsa-miR-133a-3p.2
RIMS1	hsa-miR-133a-3p.2
SCN2B	hsa-miR-133a-3p.2
ARFIP2	hsa-miR-133a-3p.2
BCORL1	hsa-miR-133a-3p.2
ATOX1	hsa-miR-133a-3p.2
RFFL	hsa-miR-133a-3p.2
SACM1L	hsa-miR-133a-3p.2
PFN2	hsa-miR-133a-3p.2
CLCN6	hsa-miR-133a-3p.2
FGFR1	hsa-miR-133a-3p.2
UBE2Q1	hsa-miR-133a-3p.2
BTBD10	hsa-miR-133a-3p.2
CCDC176	hsa-miR-133a-3p.2
PLCL2	hsa-miR-133a-3p.2
FOXP4	hsa-miR-133a-3p.2
GZF1	hsa-miR-133a-3p.2
XPO4	hsa-miR-133a-3p.2
SNX30	hsa-miR-133a-3p.2
CORO1C	hsa-miR-133a-3p.2
LOXL4	hsa-miR-133a-3p.2
RPL17-C18orf32	hsa-miR-133a-3p.2
RB1CC1	hsa-miR-133a-3p.2
EXD2	hsa-miR-133a-3p.2
CPNE3	hsa-miR-133a-3p.2
SHISA5	hsa-miR-133a-3p.2
YES1	hsa-miR-133a-3p.2
GXYLT1	hsa-miR-133a-3p.2
FBXL2	hsa-miR-133a-3p.2
SYNRG	hsa-miR-133a-3p.2
ARHGAP12	hsa-miR-133a-3p.2
RBM23	hsa-miR-133a-3p.2
VEGFC	hsa-miR-133a-3p.2
TNFRSF10B	hsa-miR-133a-3p.2
CAP1	hsa-miR-133a-3p.2
KCTD15	hsa-miR-133a-3p.2
CTBP2	hsa-miR-133a-3p.2
RAPH1	hsa-miR-133a-3p.2
MEIS2	hsa-miR-133a-3p.2
FAM117B	hsa-miR-133a-3p.2
NAA40	hsa-miR-133a-3p.2
SLMO2	hsa-miR-133a-3p.2
CDK13	hsa-miR-133a-3p.2
ENPEP	hsa-miR-133a-3p.2
PIKFYVE	hsa-miR-133a-3p.2
SOGA3	hsa-miR-133a-3p.2
LAMB3	hsa-miR-133a-3p.2
LPIN2	hsa-miR-133a-3p.2
CEP85L	hsa-miR-133a-3p.2
AKAP9	hsa-miR-133a-3p.2
PPFIA2	hsa-miR-133a-3p.2
CELF1	hsa-miR-133a-3p.2
KIAA1045	hsa-miR-133a-3p.2
SOCS2	hsa-miR-133a-3p.2
ETF1	hsa-miR-133a-3p.2
ELAVL1	hsa-miR-133a-3p.2
SGTB	hsa-miR-133b
RCE1	hsa-miR-133a-3p.2
RBPJ	hsa-miR-133a-3p.2
BCL2L2	hsa-miR-133a-3p.2
DAPK2	hsa-miR-133a-3p.2
PTBP2	hsa-miR-133a-3p.2
KIAA1432	hsa-miR-133a-3p.2
RFC1	hsa-miR-133a-3p.2
PLEKHA8	hsa-miR-133a-3p.2
TGFB2	hsa-miR-133a-3p.2
CMTM6	hsa-miR-133a-3p.2
UBXN7	hsa-miR-133a-3p.2
PTPN22	hsa-miR-133a-3p.2
FBXW11	hsa-miR-133a-3p.2
PAOX	hsa-miR-133a-3p.2
LRRC7	hsa-miR-133a-3p.2
ZNF740	hsa-miR-133a-3p.2
KCNA6	hsa-miR-133a-3p.2
MSN	hsa-miR-133a-3p.2
ARPC5	hsa-miR-133b
DSN1	hsa-miR-133a-3p.2
SLC25A36	hsa-miR-133a-3p.2
ARL3	hsa-miR-133a-3p.2
PAN3	hsa-miR-133a-3p.2
PFKFB3	hsa-miR-133a-3p.2
XXbac-BPG32J3.20	hsa-miR-133a-3p.2
MYRF	hsa-miR-133a-3p.2
STX5	hsa-miR-133a-3p.2
RAB30	hsa-miR-133a-3p.2
CTGF	hsa-miR-133a-3p.2
PTPRD	hsa-miR-133a-3p.2
LDOC1	hsa-miR-133a-3p.2
PRDM6	hsa-miR-133a-3p.2
PPFIA3	hsa-miR-133a-3p.2
C20orf194	hsa-miR-133a-3p.2
RBMS1	hsa-miR-133a-3p.2
KCND3	hsa-miR-133a-3p.2
TFG	hsa-miR-133a-3p.2
CCDC117	hsa-miR-133a-3p.2
SUPT16H	hsa-miR-133a-3p.2
ARHGAP9	hsa-miR-133a-3p.2
CTSV	hsa-miR-133a-3p.2
KCTD20	hsa-miR-133a-3p.2
MLLT3	hsa-miR-133a-3p.2
PRDM1	hsa-miR-133a-3p.2
MEIS1	hsa-miR-133a-3p.2
PRPF38A	hsa-miR-133a-3p.2
PITPNM2	hsa-miR-133a-3p.2
TEAD1	hsa-miR-133a-3p.2
RUNX1T1	hsa-miR-133a-3p.2
PRKAB1	hsa-miR-133a-3p.2
PAPD5	hsa-miR-133a-3p.2
TCF7	hsa-miR-133a-3p.2
AOX1	hsa-miR-133a-3p.2
ELF2	hsa-miR-133a-3p.2
GRM5	hsa-miR-133a-3p.2
EPHA7	hsa-miR-133a-3p.2
STXBP6	hsa-miR-133a-3p.2
CASC3	hsa-miR-133a-3p.2
DCP1A	hsa-miR-133a-3p.2
VAPB	hsa-miR-133a-3p.2
THNSL1	hsa-miR-133a-3p.2
ST8SIA3	hsa-miR-133a-3p.2
AP1AR	hsa-miR-133a-3p.2
TMEM57	hsa-miR-133a-3p.2
TOR2A	hsa-miR-133a-3p.2
PEX5L	hsa-miR-133a-3p.2
SLC35F5	hsa-miR-133a-3p.2
PITPNB	hsa-miR-133a-3p.2
GMEB1	hsa-miR-133a-3p.2
GRID2	hsa-miR-133a-3p.2
PREX1	hsa-miR-133a-3p.2
SVOP	hsa-miR-133a-3p.2
KIAA0430	hsa-miR-133a-3p.2
C1QL1	hsa-miR-133a-3p.2
BCL2L1	hsa-miR-133a-3p.2
GDI2	hsa-miR-133a-3p.2
PRKCB	hsa-miR-133a-3p.2
PURB	hsa-miR-133a-3p.2
SLC25A39	hsa-miR-133a-3p.2
IL6ST	hsa-miR-133a-3p.2
EFNA4	hsa-miR-133a-3p.2
MYH9	hsa-miR-133a-3p.2
TENM1	hsa-miR-133a-3p.2
SLC4A1	hsa-miR-133a-3p.2
CNKSR2	hsa-miR-133a-3p.2
NIPA2	hsa-miR-133a-3p.2
DNAJB1	hsa-miR-133a-3p.2
RWDD2A	hsa-miR-133a-3p.2
FAM49A	hsa-miR-133a-3p.2
ENC1	hsa-miR-133a-3p.2
SLC7A8	hsa-miR-133a-3p.2
KLHL42	hsa-miR-133a-3p.2
MTMR4	hsa-miR-133a-3p.2
FAM43B	hsa-miR-133a-3p.2
UBE2K	hsa-miR-133a-3p.2
ANKRD12	hsa-miR-133a-3p.2
TK2	hsa-miR-133a-3p.2
B3GNT9	hsa-miR-133a-3p.2
AQP1	hsa-miR-133a-3p.2
SOGA1	hsa-miR-133a-3p.2
DYNC1LI2	hsa-miR-133a-3p.2
GPR173	hsa-miR-133a-3p.2
FLVCR1	hsa-miR-133a-3p.2
SCOC	hsa-miR-133a-3p.2
KPNA6	hsa-miR-133a-3p.2
TPD52	hsa-miR-133a-3p.2
FAM193B	hsa-miR-133a-3p.2
TMEM158	hsa-miR-133a-3p.2
ADRA2B	hsa-miR-133a-3p.2
AP1B1	hsa-miR-133a-3p.2
POLH	hsa-miR-133a-3p.2
MAML3	hsa-miR-133a-3p.2
CKAP4	hsa-miR-133a-3p.2
TTYH3	hsa-miR-133a-3p.2
TRIM56	hsa-miR-133a-3p.2
IDH1	hsa-miR-133a-3p.2
CDIP1	hsa-miR-133a-3p.2
AFAP1	hsa-miR-133a-3p.2
KLHL9	hsa-miR-133a-3p.2
SLC41A1	hsa-miR-133a-3p.2
ERMP1	hsa-miR-133a-3p.2
GDI1	hsa-miR-133a-3p.2
B3GNT2	hsa-miR-133a-3p.2
DLGAP3	hsa-miR-133a-3p.2
GCLC	hsa-miR-133a-3p.2
DIAPH2	hsa-miR-133a-3p.2
CREB5	hsa-miR-133a-3p.2
CACUL1	hsa-miR-133a-3p.2
EEF1A1	hsa-miR-133a-3p.2
TFE3	hsa-miR-133a-3p.2
NCAN	hsa-miR-133a-3p.2
WNT4	hsa-miR-133a-3p.2
LZTS2	hsa-miR-133a-3p.2
SLC8A2	hsa-miR-133a-3p.2
GRM7	hsa-miR-133a-3p.2
LETMD1	hsa-miR-133a-3p.2
CCDC144A	hsa-miR-133a-3p.2
ZNF436	hsa-miR-133a-3p.2
SESN1	hsa-miR-133a-3p.2
FRS2	hsa-miR-133a-3p.2
SLC7A2	hsa-miR-133a-3p.2
MAP3K3	hsa-miR-133a-3p.2
GRIA2	hsa-miR-133a-3p.2
IQGAP2	hsa-miR-133a-3p.2
TMEM110	hsa-miR-133a-3p.2
PRDM16	hsa-miR-133a-3p.2
AP4E1	hsa-miR-133a-3p.2
UNC13A	hsa-miR-133a-3p.2
KLHDC10	hsa-miR-133a-3p.2
FSCN1	hsa-miR-133a-3p.2
HS3ST5	hsa-miR-133a-3p.2
AP2M1	hsa-miR-133a-3p.2
MMP14	hsa-miR-133a-3p.2
ANKRD52	hsa-miR-133a-3p.2
FAM160B1	hsa-miR-133a-3p.2
FAF2	hsa-miR-133a-3p.2
ASH1L	hsa-miR-133a-3p.2
FURIN	hsa-miR-133a-3p.2
FOXG1	hsa-miR-133a-3p.2
MMP15	hsa-miR-133a-3p.2
ABCD2	hsa-miR-133a-3p.2
TGFBR1	hsa-miR-133a-3p.2
SLC30A5	hsa-miR-133a-3p.2
ZBTB14	hsa-miR-133a-3p.2
POU4F1	hsa-miR-133a-3p.2
SMIM14	hsa-miR-133a-3p.2
CDK5R1	hsa-miR-133a-3p.2
KLHL11	hsa-miR-133a-3p.2
COL1A1	hsa-miR-133a-3p.2
MLXIP	hsa-miR-133a-3p.2
FAM19A5	hsa-miR-133a-3p.2
PDIK1L	hsa-miR-133a-3p.2
EIF3J	hsa-miR-133a-3p.2
CPLX2	hsa-miR-133a-3p.2
DLG2	hsa-miR-133a-3p.2
MRFAP1	hsa-miR-133a-3p.2
PTBP3	hsa-miR-133a-3p.2
MAN1A2	hsa-miR-133a-3p.2
KLHL2	hsa-miR-133a-3p.2
HOXD1	hsa-miR-133a-3p.2
NCKAP5L	hsa-miR-133a-3p.2
IFIT2	hsa-miR-133a-3p.2
KLF7	hsa-miR-133a-3p.2
PIK3C2A	hsa-miR-133a-3p.2
EGFR	hsa-miR-133a-3p.2
ORAI2	hsa-miR-133a-3p.2
UBFD1	hsa-miR-133a-3p.2
CCDC30	hsa-miR-133a-3p.2
ADAMTS5	hsa-miR-133a-3p.2
PWWP2B	hsa-miR-133a-3p.2
HSPA13	hsa-miR-133a-3p.2
EYA1	hsa-miR-133a-3p.2
CSNK1G3	hsa-miR-133a-3p.2
NTNG1	hsa-miR-133a-3p.2
CDYL2	hsa-miR-133a-3p.2
HLF	hsa-miR-133a-3p.2
SLC25A51	hsa-miR-133a-3p.2
ZNF395	hsa-miR-133a-3p.2
NCAM2	hsa-miR-133a-3p.2
CDCA8	hsa-miR-133a-3p.2
PPP6R3	hsa-miR-133a-3p.2
NELFA	hsa-miR-133a-3p.2
ZHX1	hsa-miR-133a-3p.2
ITPRIPL2	hsa-miR-133a-3p.2
TRHDE	hsa-miR-133a-3p.2
PCDH15	hsa-miR-133a-3p.2
USH1G	hsa-miR-133a-3p.2
FAM13A	hsa-miR-133a-3p.2
ARX	hsa-miR-133a-3p.2
NELL2	hsa-miR-133a-3p.2
NEBL	hsa-miR-133a-3p.2
KCNJ12	hsa-miR-133a-3p.2
ADCY6	hsa-miR-133a-3p.2
WTAP	hsa-miR-133a-3p.2
OTUD7B	hsa-miR-133a-3p.2
BAZ2A	hsa-miR-133a-3p.2
ELMO1	hsa-miR-133a-3p.2
SLC26A2	hsa-miR-133a-3p.2
EPS15	hsa-miR-133a-3p.2
ESYT1	hsa-miR-133a-3p.2
PPP2R4	hsa-miR-133a-3p.2
WDR59	hsa-miR-133a-3p.2
PARD6G	hsa-miR-133a-3p.2
RFX3	hsa-miR-133a-3p.2
USP6	hsa-miR-133a-3p.2
LIN7A	hsa-miR-133a-3p.2
DOT1L	hsa-miR-133a-3p.2
PCDH17	hsa-miR-133a-3p.2
PPP2R5E	hsa-miR-133a-3p.2
NR6A1	hsa-miR-133a-3p.2
SLC27A4	hsa-miR-133a-3p.2
PDE10A	hsa-miR-133a-3p.2
SFXN5	hsa-miR-133a-3p.2
RHOA	hsa-miR-133a-3p.2
DDX19B	hsa-miR-133a-3p.2
MAFG	hsa-miR-133a-3p.2
MRGBP	hsa-miR-133a-3p.2
PSD3	hsa-miR-133a-3p.2
XPO1	hsa-miR-133a-3p.2
KCNK7	hsa-miR-133a-3p.2
SPOPL	hsa-miR-133a-3p.2
SFT2D3	hsa-miR-133a-3p.2
C17orf96	hsa-miR-133a-3p.2
FOXP2	hsa-miR-133a-3p.2
AK2	hsa-miR-133a-3p.2
DBNL	hsa-miR-133a-3p.2
LIN7C	hsa-miR-133a-3p.2
PTMA	hsa-miR-133a-3p.2
DSTYK	hsa-miR-133a-3p.2
MTX3	hsa-miR-133a-3p.2
PCSK6	hsa-miR-133a-3p.2
UNK	hsa-miR-133a-3p.2
CNTNAP1	hsa-miR-133a-3p.2
NRG3	hsa-miR-133a-3p.2
ZBTB4	hsa-miR-133a-3p.2
USP38	hsa-miR-133a-3p.2
SMPD4	hsa-miR-133a-3p.2
MID2	hsa-miR-133a-3p.2
SCN1A	hsa-miR-133a-3p.2
MMGT1	hsa-miR-133a-3p.2
TRIM55	hsa-miR-133a-3p.2
CD47	hsa-miR-133a-3p.2
EYA4	hsa-miR-133a-3p.2
GALNT16	hsa-miR-133a-3p.2
LRRC2	hsa-miR-133a-3p.2
PDK3	hsa-miR-133a-3p.2
KIAA0232	hsa-miR-133a-3p.2
AMD1	hsa-miR-133a-3p.2
PCSK5	hsa-miR-133a-3p.2
LTBP1	hsa-miR-133a-3p.2
AIF1L	hsa-miR-133a-3p.2
DDX3Y	hsa-miR-133a-3p.2
GABBR2	hsa-miR-133a-3p.2
KIF21A	hsa-miR-133a-3p.2
SIX5	hsa-miR-133a-3p.2
SIRT1	hsa-miR-133a-3p.2
PEAK1	hsa-miR-133a-3p.2
SMC2	hsa-miR-133a-3p.2
PHTF2	hsa-miR-133a-3p.2
HIVEP2	hsa-miR-133a-3p.2
SYNPO2L	hsa-miR-133a-3p.2
ESRRG	hsa-miR-133a-3p.2
ZNF217	hsa-miR-133a-3p.2
HLTF	hsa-miR-133a-3p.2
ZBTB38	hsa-miR-133a-3p.2
TAOK1	hsa-miR-133a-3p.2
ARHGAP39	hsa-miR-133a-3p.2
EPHB4	hsa-miR-133a-3p.2
HOXB5	hsa-miR-133a-3p.2
LPGAT1	hsa-miR-133a-3p.2
JAZF1	hsa-miR-133a-3p.2
ZNF362	hsa-miR-133a-3p.2
DNAJC3	hsa-miR-133a-3p.2
ZBTB10	hsa-miR-133a-3p.2
ZNF664	hsa-miR-133a-3p.2
GID8	hsa-miR-133a-3p.2
MYO9B	hsa-miR-133a-3p.2
INSR	hsa-miR-133a-3p.2
C2orf69	hsa-miR-133a-3p.2
KIAA1522	hsa-miR-133a-3p.2
CHRM3	hsa-miR-133a-3p.2
YIPF4	hsa-miR-133a-3p.2
NFYA	hsa-miR-133a-3p.2
E2F7	hsa-miR-133a-3p.2
SLC33A1	hsa-miR-133a-3p.2
SMARCA2	hsa-miR-133a-3p.2
CSRNP1	hsa-miR-133a-3p.2
FAM199X	hsa-miR-133a-3p.2
NUS1	hsa-miR-133a-3p.2
SPRY4	hsa-miR-133a-3p.2
DUSP7	hsa-miR-133a-3p.2
KIAA0141	hsa-miR-133a-3p.2
GNB4	hsa-miR-133a-3p.2
ACTR1A	hsa-miR-133a-3p.2
UBE2Z	hsa-miR-133a-3p.2
THUMPD3	hsa-miR-133a-3p.2
RFX6	hsa-miR-133a-3p.2
SPTSSA	hsa-miR-133a-3p.2
TBL1X	hsa-miR-133a-3p.2
ALDH5A1	hsa-miR-133a-3p.2
TET3	hsa-miR-133a-3p.2
CNNM2	hsa-miR-133a-3p.2
VAMP3	hsa-miR-133a-3p.2
SETD6	hsa-miR-133a-3p.2
ZNRF3	hsa-miR-133a-3p.2
FBN1	hsa-miR-133a-3p.2
SGSM1	hsa-miR-133a-3p.2
SORBS3	hsa-miR-133b
LZTS3	hsa-miR-133a-3p.2
MIER3	hsa-miR-133a-3p.2
CNOT1	hsa-miR-133a-3p.2
ANAPC1	hsa-miR-133a-3p.2
UNC80	hsa-miR-133a-3p.2
RAB5C	hsa-miR-133b
ABL2	hsa-miR-133a-3p.2
ZNF385A	hsa-miR-133a-3p.2
SYT9	hsa-miR-133a-3p.2
IMPG1	hsa-miR-133a-3p.2
TOB2	hsa-miR-133a-3p.2
SYAP1	hsa-miR-133a-3p.2
FAM73A	hsa-miR-133a-3p.2
CUL4B	hsa-miR-133a-3p.2
ABCC1	hsa-miR-133b
ANK2	hsa-miR-133a-3p.2
RAB11FIP4	hsa-miR-133a-3p.2
WDTC1	hsa-miR-133a-3p.2
FBN2	hsa-miR-133a-3p.2
PDE7A	hsa-miR-133a-3p.2
DCUN1D4	hsa-miR-133a-3p.2
TMEM33	hsa-miR-133a-3p.2
KMT2C	hsa-miR-133a-3p.2
ZBTB16	hsa-miR-133a-3p.2
NFIB	hsa-miR-133a-3p.2
LIN28B	hsa-miR-133a-3p.2
SPTBN1	hsa-miR-133a-3p.2
KIAA1549	hsa-miR-133a-3p.2
TRAF3IP2	hsa-miR-133a-3p.2
MPPED1	hsa-miR-133a-3p.2
ABCG4	hsa-miR-133a-3p.2
VPS4B	hsa-miR-133a-3p.2
ENTPD7	hsa-miR-133a-3p.2
VTI1B	hsa-miR-133a-3p.2
NMT1	hsa-miR-133a-3p.2
HMGXB3	hsa-miR-133a-3p.2
MRC2	hsa-miR-133a-3p.2
MED8	hsa-miR-133a-3p.2
PARVA	hsa-miR-133a-3p.2
NFIA	hsa-miR-133a-3p.2
STARD13	hsa-miR-133a-3p.2
ARHGAP24	hsa-miR-133a-3p.2
SRP19	hsa-miR-133a-3p.2
FAM102B	hsa-miR-133a-3p.2
C11orf58	hsa-miR-133b
CYLD	hsa-miR-133a-3p.2
TNRC6B	hsa-miR-133a-3p.2
GDF11	hsa-miR-133a-3p.2
SLC30A3	hsa-miR-133a-3p.2
RP1-170O19.20	hsa-miR-133a-3p.2
CCNT1	hsa-miR-133a-3p.2
TYRO3	hsa-miR-133a-3p.2
KIAA1239	hsa-miR-133a-3p.2
ARHGDIA	hsa-miR-133a-3p.2
LUZP1	hsa-miR-133a-3p.2
TMEM87B	hsa-miR-133a-3p.2
NKD1	hsa-miR-133a-3p.2
RAB27B	hsa-miR-133a-3p.2
HOXA9	hsa-miR-133a-3p.2
BNC2	hsa-miR-133a-3p.2
ZNF354B	hsa-miR-133a-3p.2
TNIK	hsa-miR-133a-3p.2
PPP1R9B	hsa-miR-133a-3p.2
ADCY5	hsa-miR-133a-3p.2
PTPRT	hsa-miR-133a-3p.2
SP1	hsa-miR-133a-3p.2
AAK1	hsa-miR-133a-3p.2
GIGYF1	hsa-miR-133a-3p.2
BHLHE41	hsa-miR-133a-3p.2
CHD2	hsa-miR-133a-3p.2
CGGBP1	hsa-miR-133a-3p.2
SF3B1	hsa-miR-133a-3p.2
NFAT5	hsa-miR-133a-3p.2
ID4	hsa-miR-133a-3p.2
OTUD4	hsa-miR-133a-3p.2
UCK2	hsa-miR-133a-3p.2
CUX2	hsa-miR-133a-3p.2
CAPN5	hsa-miR-133a-3p.2
TGOLN2	hsa-miR-133a-3p.2
CNNM4	hsa-miR-133a-3p.2
IGF1R	hsa-miR-133a-3p.2
LEPROTL1	hsa-miR-133a-3p.2
USP32	hsa-miR-133a-3p.2
FAM208A	hsa-miR-133a-3p.2
ARRB1	hsa-miR-133a-3p.2
FAM46C	hsa-miR-133a-3p.2
ATRX	hsa-miR-133a-3p.2
PROX1	hsa-miR-133a-3p.2
MKL2	hsa-miR-133a-3p.2
NIPA1	hsa-miR-133a-3p.2
KIAA1024	hsa-miR-133a-3p.2
SH3PXD2B	hsa-miR-133a-3p.2
ADCYAP1	hsa-miR-133a-3p.2
DMXL1	hsa-miR-133a-3p.2
PITPNM3	hsa-miR-133a-3p.2
SRSF10	hsa-miR-133a-3p.2
TRAF3	hsa-miR-133a-3p.2
ICK	hsa-miR-133a-3p.2
ARNTL2	hsa-miR-133a-3p.2
NUP153	hsa-miR-133a-3p.2
HECW1	hsa-miR-133a-3p.2
SFMBT2	hsa-miR-133a-3p.2
MFSD6	hsa-miR-133a-3p.2
ZC3H14	hsa-miR-133a-3p.2
PAWR	hsa-miR-133a-3p.2
PANK3	hsa-miR-133a-3p.2
PCDH1	hsa-miR-133a-3p.2
SPTLC2	hsa-miR-133a-3p.2
FOXK2	hsa-miR-133a-3p.2
NLGN2	hsa-miR-133a-3p.2
DDX3X	hsa-miR-133a-3p.2
RRP15	hsa-miR-133a-3p.2
RLN2	hsa-miR-133a-3p.2
ATP2A2	hsa-miR-133a-3p.2
SRPK1	hsa-miR-133a-3p.2
ISCA2	hsa-miR-133a-3p.2
SDC2	hsa-miR-133a-3p.2
RTN4RL1	hsa-miR-133a-3p.2
LPHN1	hsa-miR-133a-3p.2
HIC2	hsa-miR-133a-3p.2
PPM1H	hsa-miR-133a-3p.2
MCL1	hsa-miR-133a-3p.2
ZHX3	hsa-miR-133a-3p.2
ADARB2	hsa-miR-133a-3p.2
MECP2	hsa-miR-133a-3p.2
FOXP1	hsa-miR-133a-3p.2
FBXL19	hsa-miR-133a-3p.2
CALM1	hsa-miR-133a-3p.2
DESI1	hsa-miR-133a-3p.2
ASB1	hsa-miR-133a-3p.2
ACAT2	hsa-miR-133a-3p.2
ZBTB7B	hsa-miR-133a-3p.2
FARP1	hsa-miR-133a-3p.2
ESYT2	hsa-miR-133a-3p.2
HSPA4L	hsa-miR-133a-3p.2
SRGAP3	hsa-miR-133a-3p.2
WIPF2	hsa-miR-133a-3p.2
LGALS8	hsa-miR-133a-3p.2
FST	hsa-miR-133a-3p.2
HHIP	hsa-miR-133a-3p.2
SLC8A1	hsa-miR-133a-3p.2
BNIP3L	hsa-miR-133a-3p.2
PKNOX1	hsa-miR-133a-3p.2
KCTD16	hsa-miR-133a-3p.2
SESN3	hsa-miR-133a-3p.2
UNKL	hsa-miR-133a-3p.2
FOXN3	hsa-miR-133a-3p.2
BAMBI	hsa-miR-133a-3p.2
PIP4K2B	hsa-miR-133a-3p.2
CACNA1B	hsa-miR-133a-3p.2
RPAP2	hsa-miR-133a-3p.2
CHD3	hsa-miR-133a-3p.2
CCNDBP1	hsa-miR-133a-3p.2
CSTF2	hsa-miR-133a-3p.2
WIPI2	hsa-miR-133a-3p.2
TROVE2	hsa-miR-133a-3p.2
MRPL44	hsa-miR-133a-3p.2
SPTY2D1	hsa-miR-133a-3p.2
CEP128	hsa-miR-133a-3p.2
PRMT6	hsa-miR-133a-3p.2
ZNF322	hsa-miR-133a-3p.2
ORC4	hsa-miR-133a-3p.2
GABRB1	hsa-miR-133a-3p.2
AQP1	hsa-miR-133a-3p.2
ZBTB20	hsa-miR-133a-3p.2
ENPP6	hsa-miR-133a-3p.2
TG	hsa-miR-133a-3p.2
MAP7	hsa-miR-133a-3p.2
