# Supplementary material for: Pan-cancer analysis of microRNA expression profiles highlights microRNAs enriched in normal body cells as effective suppressors of multiple tumor types: A study based on TCGA database
Source: PLoS One. 2022 Apr 27;17(4):e0267291. doi: 10.1371/journal.pone.0267291 (PMC9045663; doi:10.1371/journal.pone.0267291)
Supplement: S6 Table — (XLSX) [file pone.0267291.s010.xlsx]

## Sheet: Table S5
miR-381 targets	miR-411 targets	miR-1247 targets
GPR34	ELFN1	HIST2H2AA3
CEP76	BNIP3	CDC14B
TRIM63	SSUH2	AL162389.1
GRM8	PXDC1	FAM20C
RAB2A	FBXL5	DVL1
MAGT1	CAMLG	KIF26A
PTP4A1	HNRNPH3	HPR
RP1-170O19.20	RAB21	MBD3
ZCCHC11	SP2	TNFRSF18
IL15RA	C21orf91	THEM6
NDUFAB1	LRIG2	HP
FILIP1L	SPRY4	CALML4
LMO3	NRF1	C19orf68
PPP6C	MMP19	RP11-195F19.5
CWC22	EIF4G2	RP11-315D16.2
HOXA9	SCD5	PEX10
PPP1R14C	GTF2I	SLMO1
EIF1	HNRNPUL1	TTC36
SLC35A5	VAMP1	PXDC1
ITGB1BP2	NUDT5	HTR5A-AS1
ID2	DUSP1	ADAM15
NFKBIA	NUDT4	RASL10A
FGF16	NFATC2IP	CHST1
HBP1	DUSP13	SNX25
GTF2A1	HNRNPA1	RAB11B
LEF1	SF3B3	ITPKC
DVL2	PDS5A	CD79B
KCNE3	CDH2	ZNF346
PARD6B	ATP5F1	AL645728.1
YTHDC1	GRID2	FAM129C
LZTS2	CTDP1	ADAMTS13
NKX2-8	AKAP5	AL009178.1
PPAP2B	WNT7A	GRIN1
ARID4B	RYBP	PLA2G2C
BTF3L4	CACNB4	PRR26
VASH2	SSR3	GRB7
TP53BP1	SLC30A6	SETD8
JAG2	CATSPERG	SLC35C2
SPTSSA	GNAZ	NKX2-1
SYT11	FBXL3	MPP3
PAN3	PUM1	DAPK3
MATN2	ZFAND5	GZMM
PDAP1	CPT1A	RSPO1
ANO4	EBF2	ETS2
PRMT6	CLIP2	ASB13
BCKDHB	RAPGEF2	MDM4
VMA21	HMGN3	GATA2
PNRC1	C16orf52	AC132192.1
SGOL1	CCNT1	AP2A2
LURAP1L	RUNX1T1	MYCBP2
VAMP1	CD200	NRP1
RAP2C	PREX2	CARKD
ZFPM2	MAML3	RIMS4
ZFAND3	NPFFR1	NFX1
PCDH8	AGO1	HTR5A
PDGFC	WNT10B	C9orf69
DCAF12	RP11-644F5.10	ICA1L
NTN4	RORB	FEV
HSPA13	PPTC7	HSD3B7
PRDM12	TLE2	KIF18B
TM4SF1	SRSF10	EPN2
NHLH2	LRRC59	RCC2
F3	ATP2B4	BANP
DMTF1	STIM2	RAB36
CRK	FAM175B	PTTG1IP
RNF149	SLC6A4	AC135983.2
ATAD5	ZNRF3	LRRC4
ORC4	MAP2K1	AL590483.1
RAB30	ASB14	TMEM200B
CNOT7	MIB1	NFAM1
ZNF521	POU4F1	DOT1L
CRISPLD1	FZD4	KDM6A
CLCF1	KLF7	BRSK1
RAB11FIP2	MAML2	CLPP
BTBD1	KDM6A	USP5
PPM1D	CAMSAP1	ZNF554
FNBP4	KLHL3	AGFG2
RRP15	APOLD1	CD7
RAD51L3-RFFL	KIAA1549L	RASL12
HNRNPL	SEMA3A	CTCFL
LRRC16B	ZDHHC3	WDR81
EN1	RAB10	IBA57
ZBTB22	KPNA2	C14orf180
SENP6	ANTXR2	AL139099.1
PSIP1	YAF2	PLCXD3
UBE2E2	UBE2R2	OPRL1
FAM222A	CYLD	NTN1
WEE1	LRP12	SLC43A2
TAF3	PSMD12	AC110781.3
FYTTD1	UBE2W	JMJD4
GPC6	ERBB4	ARHGAP19-SLIT1
CCNA2	MPHOSPH8	GGTLC3
EPC1	TGFBR2	NPTX2
LRRC4	SP1	ADH7
EML1	USP49	HCN2
ANKRD50	CAMKK2	DUSP15
RRAGD	SHANK2	RP11-385D13.1
STX7	MFRP	AC005481.5
GOLM1	CALML4	SEMA6D
ASPHD2	NAV3	RPUSD2
ACTR3	CCDC85C	SSTR3
ZC3H11A	VPS53	CLDN4
GTF2I	CSNK1G1	TRIM26
RNF114	EPC1	HNF4A
MITF	RP11-315D16.2	LRRN1
RPL35A	FRMD4A	GNA11
TVP23C	RAB3C	PCDH1
RNF144A	NFE2L3	SLC6A7
CGGBP1	FNIP1	GGT2
RFFL	PREX1	CLUH
SEMA6D	LNX1	EPHB2
SMIM14	MYPN	KDSR
RIMKLB	IL17RB	S100Z
PPP2R5E	CLCN5	CTU2
SYVN1	RANBP2	FOXK1
LYSMD3	FAM204A	RHOBTB2
SELK	RP11-210M15.2	CCDC96
SCARB2		BLCAP
FAM117A		TMEM71
UBE3A		SULF1
RBM24		SOX15
SELE		TBKBP1
MNX1		WNT9B
PTPLB		NIPAL3
ETS2		P2RY11
ZSWIM4		PFKFB3
SEPHS1		NME3
SCXA		FAM219A
ORC2		GNAQ
MID2		LAMTOR4
PTMS		NRP2
NAMPT		ACKR3
ID1		GLP1R
EIF4G3		C21orf58
SFRP2		TMEM201
RNF2		ACOX3
PRPF38B		ESPNL
PAPOLG		TMEM184B
CACNA1C		CDIP1
RBPJ		ANTXR2
GPR125		C10orf40
NASP		AGPAT4
NFYB		CCNB1IP1
EPS8		TMPRSS9
KHDRBS1		MEX3D
CDC37L1		TRIM39
TMED7		DEXI
HIATL1		CCM2L
HMGB1		AC024940.1
NRXN1		C6orf223
EIF4G2		NTRK3
RPRD1B		AP000695.1
RPRD1A		C2orf48
CSTF2		PCID2
SALL1		CYTH3
ZMYND11		CYP26B1
SYF2		ABHD5
SLC18A2		KCNJ3
CTU2		TSC22D4
ELOVL7		ZNF746
CCNK		TMEM167B
NKRF		KIAA1671
USP15		MAP3K9
IER5		SUN2
STK38L		ORAOV1
VSNL1		DOC2B
SLC25A24		BTD
FGF7		CATSPER1
NT5DC4		CLSTN3
SAMD12		AC074389.6
SRSF1		DCAF4
ARHGAP24		IL22RA1
SLC25A53		PIDD
KLF3		CYYR1
UNC79		C22orf34
EXO1		ZNF784
UBE2W		CCNK
RPL22		KAZALD1
PNN		FKSG62
SOX4		RBM19
FAM168B		PRSS57
HNRNPR		NPFFR1
ZBTB49		DNAH17-AS1
PPIL4		NEIL2
TAOK1		SHROOM2
KLF16		ZNF787
CADPS2		GYG2
TECTB		PPAN-P2RY11
RHOQ		METTL21A
PPM1L		MORN5
MED14		REEP2
EBF1		CSNK2A2
MED6		ATP6V0E2
SERTAD4		SASH3
NACC2		RBM10
USP1		SLC29A1
SCAF8		NPC1
ITM2C		PLCL2
GIN1		LSM4
SUV420H1		DUSP26
KAT6B		PDE9A
EMP2		FAM27E3
NEUROD1		PLTP
EIF3A		BEND7
RP11-47I22.4		EPM2A
PIK3C3		CPXM1
PHACTR4		SMARCC1
NKX6-1		SIT1
ELF2		ONECUT3
SRSF9		SNURF
GFRA1		CDC42EP2
NR3C1		FAM27E1
POU3F3		TSPYL4
GRHL1		DNAL4
RAB39B		PSAPL1
APP		FUT1
FGFR2		MOCS1
PM20D2		AP001579.1
MARK1		FOSB
ETS1		MACROD2
ABCD3		RBM12B-AS1
KIAA0947		FFAR4
CNBP		NUPR1
ASF1B		KCTD10
TVP23B		AIPL1
MAP4		TCF20
BTG1		MAN2B2
RAB11B		DNASE1L2
TBC1D15		SPOCK2
R3HDM1		PANK4
SP5		OBP2B
OSBPL10		TNFRSF4
PPP2R2C		WAC
ZNF740		KCNK13
NUP35		BTBD2
MYCBP		PRKRIP1
FA2H		PAX7
UNC119B		THUMPD2
JPH1		FAM27E2
WAC		ASB18
GOLGA1		CSF3
CPNE2		ZBTB46
PRPF8		PPAP2C
ARHGEF33		HOXC5
C18orf25		CROCC
SLC6A8		SNX15
SMEK2		MLST8
FGF1		CACNG7
VCAM1		PPP2R3B
XPO7		DNAI2
GAD1		VAMP1
LAMA4		RP11-834C11.12
ELOVL2		KRTAP10-1
HOXA13		PHACTR3
RAB10		GLTPD2
ADNP		AJAP1
ZFYVE21		NXPH4
GRK5		MRGPRX4
RNF11		ADAM11
BDNF		ATP6V1B1
NR5A2		NFATC4
CHMP1B		KIF3C
INSIG1		HES5
HGF		POLR3H
GDAP2		SLC7A1
CHD2		NUDT16L1
NFIA		FAM72C
SUV39H2		DNASE2
RGS17		ARL11
GRM5		RELA
HAT1		EPHA1
DCAF7		THRA
KLF12		CDH23
GTF2E1		ZC3H12D
ZDHHC23		KIAA1429
FBXO45		CHST8
AC012215.1		KCNJ5
MAFG		PIGG
FAM46A		ING5
ZNF532		C19orf59
MEIS2		YIPF6
R3HDM2		ATXN1
WNT5A		RANBP10
RAP1GDS1		SAYSD1
TMEM39A		SPC24
C11orf30		PAX5
EIF4A1		OSR1
GRIA1		PARVG
CTNNA2		LEPREL2
WAPAL		FAM19A5
DIO2		CTF1
TRIM26		ZNF280D
HMGB2		DRGX
FAM134C		FLJ20306
MALT1		TSSK1B
UBN1		DUSP4
DYRK3		AP006621.5
SDC2		RTBDN
GPR37		WI2-3308P17.2
NBEA		ZNF48
TWIST1		FGF17
G3BP1		B4GALNT3
ACBD5		RNF103
ZNF697		MAEA
C16orf52		RBFOX3
KCNH5		ITGAM
MBNL1		NDRG4
ERF		RAB26
FOXJ3		LRTM2
KIN		BRD1
GAS1		FOXO3
ITM2B		WDR76
EPB41		FAM72B
POU4F1		FAM83H
SNX27		FAM72D
PCNP		RARA
MEGF9		AP000679.2
NRF1		VPS18
PRKG1		MMP17
NHS		CD8A
ICK		SUMO2
SNRK		C17orf72
CAND1		NUTF2
MTSS1		CASP16
ST6GAL2		VPS37B
UBR1		NF2
GLS		TMEM38A
SKIL		GRAP2
PDE1C		GPR144
SLC30A4		RORC
RHBDD2		PLS3
LHX5		DUOXA1
FZD3		FAM160B2
KIAA0408		CTNS
GABRB3		GRM6
SLC34A2		RCVRN
CNNM4		INHBB
HIPK1		SIVA1
UBXN2B		USP22
KLF10		WARS
PTBP1		PAX2
DEK		OTUD6A
HNRNPA1		KRTAP10-9
GDF11		NHLH2
RAB11FIP1		SYMPK
ARAP2		GREM2
HIC1		C15orf52
CCNY		DTX2
DR1		FLJ45079
FRS2		SNTB1
AGFG1		C19orf12
VPS29		MYADML2
TMEM170B		KRTAP10-5
GAS2		SLC26A11
KANSL1		AC129492.6
CDC73		FAM132B
GRHL3		PRRT2
KPNA6		FADS2
BHLHE40		ASB6
TBC1D4		CXCR5
SNX29		TCFL5
CORO1C		AC010327.2
JPH3		CEACAM4
ABI3BP		AGPAT3
COL25A1		POMGNT1
PDCL		RND1
CREBZF		SALL1
USP34		RGAG4
DLL4		PRR14L
EPHB4		TAOK3
DLC1		CD93
GRIN2B		TMEM184A
CYFIP1		C17orf96
INSIG2		GABBR2
RC3H1		TMEM107
TGFB3		HTR6
FKBP5		MAP2K2
HMBOX1		GPR17
NUP37		GPR55
CCDC30		CHRNA4
PHF2		GPC1
PPP1R3F		RAB11FIP3
MCC		SALL2
OSBPL3		FAM27D1
BCL2L11		ARF6
SP9		PHF21A
BTBD7		JUN
TM4SF4		MMD2
LEPROTL1		SH3BP5L
KMT2E		CDHR2
FBXL3		NMT1
SMOC1		ATHL1
RRN3		HES4
CHTOP		CDC42EP4
ST6GALNAC3		CCL16
SMARCA5		NFATC2
PTBP3		MOGS
KCTD3		METTL16
COL13A1		LZTS1
NCAM2		TRIM41
KIF11		KIAA0513
RCAN2		CHRNA7
KIF1B		SLC6A8
CREBRF		WSCD1
GABRG1		GAPT
KIAA2018		KIAA1045
FSCN1		PDX1
CXXC4		APOLD1
ACSL3		MOB2
GPRIN3		PPP1R3E
YY1		AP000867.1
NLK		FAM84B
LCOR		PPP1R12C
AFF4		C3orf52
PCGF3		DUSP9
PSD2		SPRED3
CCAR2		JARID2
TEAD1		TNFRSF13C
AAK1		ANKRD54
SYNGR3		NBPF11
BAZ1B		PKP1
GNA11		RNF165
DCUN1D3		B3GNT3
SLC35F5		TNFSF12-TNFSF13
NBEAL1		TNRC6C
THUMPD1		UST
DCLK3		ZFP41
HMGXB4		HPN
PPP1R10		CREBZF
SGTB		KNDC1
PIP4K2B		CBL
AZIN1		OPRD1
PPP1R2		NPLOC4
TSC22D1		CBFA2T3
TMEM68		JAKMIP3
MCL1		TNFRSF25
PVRL1		EPAS1
TRPC4		URM1
DGKH		PLA2G2F
VCAN		HPS5
LIG3		LAMP1
HOOK3		COL20A1
SLC38A1		CRAMP1L
UBXN7		WNT3A
NCOA2		SOCS3
SORBS1		ZNF618
ARHGAP20		TRAM2
NFIC		MVB12B
C10orf12		CERS3
RYBP		WNT3
CEP41		TMEM110
REL		SEC14L1
RNF24		HDAC11
SATB1		GALNT11
DENND2C		AC079612.1
PPM1A		NTNG1
SPRY4		SYNDIG1L
PEX13		PLCH2
KDSR		EFHD2
ZBTB39		MIXL1
LRFN1		GSC2
SEPT11		GNA12
DDX6		GPR132
DAG1		C22orf46
PRR12		TOLLIP
ZFHX3		KIF13B
IREB2		CBX7
TMEM168		CDC34
HNRNPD		TECPR1
FLRT3		GTF3C1
MARCH6		LIX1
AP1AR		FAM101B
FBXL18		SCARB1
RORB		TRIM72
SOX2		UBQLN1
GRAMD4		BBX
FAM107B		NCCRP1
PI15		SLC30A3
TXNDC5		NOTCH2NL
LRP6		LRRC14B
NUDT4		FUT7
TAF4B		SYT11
TMEM259		RNGTT
FOXP2		RAB3B
MMGT1		ATP10B
SPRY3		GRAMD4
FRMD4B		TINAGL1
RNF34		BSDC1
UBE2B		PLIN4
CLOCK		MTTP
RASGEF1A		KCNA2
MSANTD4		CPEB4
SLMAP		TNFSF13
MED13L		TMEM132C
SIK2		KLHL25
MARCKS		IPP
RFX1		MAP2K7
CSRNP3		FTSJ2
ROCK1		NRG2
FAT3		MYO1C
ANK3		GPR123
ATRN		EDEM1
NFATC2		HIST1H2BO
PCSK2		SPSB1
TET3		PPM1F
IPO7		LBH
MTF1		FICD
DKK3		ISLR2
PHIP		TESK2
ATP2A2		ROBO4
DHX40		CHMP7
UBR5		KLF17
C11orf84		AP3D1
GJA9		MYO1D
MLTK		ZNF74
SCAMP1		ADRA2C
PHF15		TLCD2
MTMR12		SERINC3
ACVR2B		SEPN1
RNF152		LIPE
DENND4C		TENM1
ST8SIA2		GIT2
RNF125		FGFR4
UBE2F		ANKRD27
RRAS2		GAB2
CYP7B1		CCNF
HECTD1		MFAP3
CNOT2		SLC6A11
LIN7C		ATXN7L1
MXI1		UROC1
MPP6		SNX30
RBM12B		MAPK11
SNX9		NAT8L
KCTD15		MCPH1
DCUN1D1		TMEM8A
WDR91		ZNF324B
SP1		FEM1A
NUCKS1		ZNF605
ZNF292		FLT1
C4orf32		NFIX
ZNF236		SGSM1
ARIH1		LHFPL2
FAM184B		UBE2Q1
JAK2		FANCA
KPNA3		SLC2A10
HMGN2		WNK2
MMP24		KLHDC7A
GNB4		SHISA9
UBE4A		RAPGEF2
SLAIN2		NDEL1
VAPA		SLC35E1
BNC2		TTYH2
NRP2		KIAA0087
SOCS5		PIRT
SLC4A5		CASKIN2
DOCK11		WDR45B
LPHN1		APLN
ITGA6		CNTD2
NCKAP1		ACBD3
HACE1		PAFAH1B2
PDS5B		POU3F1
GPC1		ZNF2
BRD4		ABCA3
CBX5		PIK3C2A
PATL1		DNAJA3
ESR1		GPR157
ST5		AUTS2
BCL11B		C10orf55
KIAA2022		HIP1
RNF40		F2RL3
MXD1		GSE1
SPEN		UVSSA
PRRC2A		CNKSR2
TRIO		GPR37L1
TRERF1		MCHR1
KCNQ3		ALG10
ROCK2		TOM1L2
ASXL2		ELF4
CFTR		C17orf107
ZBTB38		MFSD4
LRRC58		MGAT5
CHD9		CTDSPL
UNC5D		HSPBP1
HCFC2		C9orf66
VCPIP1		NTNG2
ATXN7L1		ZNF320
SCAI		FAM73A
LRRC8B		CALB2
CLSPN		ATCAY
DNAJB14		CYBRD1
SP8		ARL6IP1
ZNF652		LRRTM1
HMGCR		ZNF850
SBF2		ANGPT2
FYN		PIM1
KLF7		ZMYM1
TCF3		HPS4
KDM2B		POU2F1
NUFIP2		DIDO1
ITCH		MMP25
CCND2		PHLDB3
MSRB3		HIC1
XIAP		POLR3A
LRRC1		SYNGR1
AC074091.13		ADARB2
TRPM7		CSF1
PKIA		CACNA1I
DNALI1		SRCIN1
SOGA3		SEMA3F
EXOC8		PAQR4
STK24		TLDC2
CASD1		ANO6
RNF111		MGAT3
GAPVD1		HPSE2
PURB		ZKSCAN3
SRSF10		ST6GAL2
TMEM184C		GLIS2
LANCL3		TLR6
BMPR2		VAV2
HHIP		PEX26
MYCBP2		FAM131B
SPPL3		SAMD1
PCYOX1		NUP210
COL3A1		KIRREL3
KIAA1432		SIM1
SH2B3		ACVR2B
IMPACT		BACH2
PBX1		GIGYF1
SUGT1		UBE3C
ZC3H4		ZNF3
ELK4		KANSL3
TPD52		ITPKB
KIF3A		NCS1
AGO3		PRDM2
ATP6V0A2		ZNF726
MAVS		ANKRD63
AKNA		MCCC2
PSD3		POU6F2
RAPGEFL1		KMT2D
SPAST		TCEANC2
SLC6A17		FOXO6
PIK3C2B		KLHL21
MED13		DNAJC16
MSL2		CDV3
LARP1		ZZEF1
KCNE4		SYNRG
HCN1		F10
TENM1		TPCN1
KCNJ3		CEP170B
SP2		STK17B
EEA1		FIBCD1
AFF3		SETX
KDM5B		LRRC4B
TLN2		CACNG8
DGKD		CARHSP1
CLCN5		RBM33
STYX		FBXL18
JHDM1D		GPR26
MFN1		RILP
CRTC1		WDR31
PFKFB3		KLHL28
RFX3		CHDH
CDC42BPA		OAZ2
CREB1		C1QTNF6
EML5		ZNF529
WWC1		UNC13A
ARHGAP44		MARK2
APPBP2		ADRBK1
SRGAP2		LDLR
DPP8		RADIL
RALGPS1		LEPR
SPRED1		LCN10
FAXC		ANO5
FAM199X		ZNF831
HSDL2		PHF19
CLDN1		MLLT1
SIRPA		H6PD
ANKRD12		ZNF85
CDYL2		TNRC6A
NFAT5		CIT
ZNF592		ZBTB7A
ZDHHC2		IGSF9B
MAN1A2		GNG4
NUDT11		ZNF704
KCTD12		ZNF708
PPP1CB		KAT6A
SLC44A1		GRIK5
SETX		GATAD2B
ADAMTSL3		FAM20B
SBNO1		ZNF28
CECR2		CLSTN2
WASF3		CACTIN
XKR7		ZNF512B
MAGI1		DIAPH2
CMTM4		UBAP1L
CNKSR3		AMER2
GTDC1		NOL3
PIWIL2		TBRG1
NOTCH3		DNAJC5
VLDLR		NDUFAF5
FOSL2		CBX6
BIRC6		PRKG2
PLXNA4		CASZ1
CLIP3		FAM53B
FAM19A5		ATG14
KRAS		NEDD4L
VCL		RNF7
ZMYM4		CLEC16A
BMPR1A		PLEKHG4B
MAP3K2		FAM189A1
HEATR5A		AL117190.3
DLGAP2		LPIN2
CTBP2		GAB3
BMPER		ARMC10
TNS3		SH3PXD2A
RSF1		COL22A1
MARCH1		PARP8
GRIN3A		HECTD3
HOXC8		RAP1GAP2
FLJ27365		FAXC
APBA1		GBX2
AKAP12		HSPA12A
CRTC3		STOML1
APC		C19orf26
MN1		SYNM
GOLGA2		STX17
VAV3		THUMPD1
CBL		VKORC1L1
PRICKLE2		LEPROTL1
BNC1		BZRAP1
TSC22D2		PITPNM2
NFASC		ACSL6
SLK		POLR3D
SPRY1		CUX2
SLITRK3		ANKRD35
EPB41L1		DNAH3
SHANK2		PABPC1
DAGLA		CBFA2T2
ARHGAP35		APC2
SLC4A4		BCAR1
STOX2		TRAPPC9
GATAD2A		PRDM16
THBS1		GABPB2
OTUD3		C17orf51
MGA		CDK9
ZBTB16		REXO1L1
CUX2		POFUT1
AFF1		NDUFA7
LIPG		AGO2
ZBTB14		TJP1
ZNF384		CACNA1C
APPL1		DENND6B
STK40		MUC20
GREB1		CDH1
GMEB1		ABHD2
RAP1A		FAM179A
RIT1		XKR7
COL11A1		KLC2
ANO1		CNOT6
MAML2		CIRBP
ERBB4		ITGA8
OSBP		SMARCC2
AMER2		ZNF778
FAM175A		CCDC97
NR2C2		HAUS5
HIP1		EEPD1
DDHD1		ARHGAP35
RNF216		ELFN2
NPR3		RIMS3
SORL1		ALS2CL
LARP4B		EPG5
THRB		UCN2
RAB6B		SH3BP2
KIAA1468		AGAP1
PDE10A		CD248
DCBLD2		RXRA
USP46		BCR
PDS5A		ADM2
KLHL15		MASTL
CHD4		PPP4R1L
MLLT6		PITPNM3
HCN4		ADRA2B
PPP2R2D		ASB16
HOXD12		SLC20A2
STRBP		PDLIM4
CXorf23		N4BP3
SLC25A16		EFHC1
TIAL1		CBX8
CREBBP		CCDC64
SCIN		MAPK1
SLC7A1		SYNPO2
RPS6KA3		CCDC113
TFAP2B		LSAMP
RBFOX2		RALGPS1
SMO		RAB3IP
FAM104B		AMDHD2
CSNK2A1		GNG7
NSD1		PLEKHG2
SLC8A1		TMEM242
RNF217		ZC3H6
MMAB		STX1B
PHF21A		TMEM26
PLEKHA6		GXYLT2
XPR1		OGFOD3
DDR2		CLDN19
GLUL		BTBD9
TM7SF3		KIF1A
DCAF10		FAM129B
PDE7B		SLC35B3
CHD1		FOXK2
CUL3		ACHE
FAM208A		UBB
CBX8		UBE2R2
TCERG1		PAK1IP1
AGPAT3		KLF13
BAMBI		SYT7
C15orf61		METRN
CR1		C22orf29
CADM1		ZNF573
GABRB1		FXN
DCC		TBL3
ZBTB20		NETO2
EXT1		CFD
IL1RAPL1		CD38
IQSEC2		LYRM4
GRIN2A		TRAPPC2P1
NRXN3		C1orf21
KCNH1		MAPK9
PTCHD3		MTG1
KIAA1211		RP11-108K14.8
		SLC25A16
		GADD45GIP1
		FER
		NLRP1
		ZBTB37
		NNMT
		LNPEP
		SCAI
		HDLBP
		SNRPE
		ZFPM1
		CEP78
		ITGA3
		LAMTOR3
		PDXK
		TCEA3
		ANAPC16
		MEGF6
		DDX58
		ATG4A
		ATP6V1C1
		SMAD2
		FAM83F
		RTN4RL1
		ADARB1
		ZBTB17
		DARS
		MRM1
		PIK3C3
		GPSM1
		PLEC
		YAF2
		TMEM120B
		ALDH1L2
		BCAS2
		B4GALT7
		RBM28
		RP11-343C2.12
		SPPL2A
		C19orf52
		MAGIX
		RNF115
		CCDC127
		TIGD5
		PDF
		MESDC2
		NAPA
		ZNF589
		MECP2
		POLDIP3
		CENPA
		PTCHD1
		H2AFJ
		MAN2A2
		ARSA
		SLC35B1
		SLC29A4
		ASL
		TIFA
		RPL27A
		GRHPR
		SYTL3
		RAB3C
		ING2
		COX15
		TMBIM4
		ZNF324
		SLC8A1
		GPLD1
		C19orf47
		ZNF860
		SLC38A9
		VSNL1
		PITPNC1
		XRCC3
		PNRC1
		MTUS2
		EIF2B5
		EPPK1
		ADSL
		DNTTIP2
		IP6K1
		CABLES1
		SLC11A2
		RRP1
		LPAR2
		SLC6A19
		AP1S1
		UMPS
		APOPT1
		CSTB
		WDR53
		NAT10
		GMPR
		MRGPRF
		CYB5R3
		GNB1L
		NUP35
		C12orf5
		SMC1A
		FAM173B
		C9orf114
		NKRF
		TSPAN33
		MED16
		C22orf39
		KIAA0391
		FGFR1OP
		MRPL17
		DYRK3
		GLI4
		PKNOX1
		HJURP
		TRMT10C
		WDR73
		DVL3
		BCL9L
		SLC47A1
		MSANTD4
		VGLL3
		ADAP1
		DBNL
		MGAT1
		DPF2
		AMACR
		PPIC
		SMOC1
		FN3KRP
		DNAJC30
		POC1A
		PRR12
		FOS
		MRPL12
		RNF126
		FTO
		C16orf72
		ZNF146
		MSX2
		KIAA1462
		NECAP2
		FASTK
		BFAR
		PPIL2
		NSUN3
		SH3D19
		VTA1
		DOCK7
		ME2
		CHID1
		MED31
		PPIF
		GNPTG
		NLN
		AGTRAP
		PLXNA3
		WWC2
		YIPF4
		WDR33
		ERCC1
		ITIH5
		COQ4
		VPS53
		SLC12A4
		SF3B3
		NSMCE1
		LUC7L
		TAB1
		ARL8B
		NBN
		TRIM11
		MRP63
		FCN2
		B3GNT6
		RPL13
		MMP15
		GPR113
		WTIP
		NCF1
		NBPF6
		C14orf119
		GTF2H5
		HSPH1
		CYP2B6
		CHRFAM7A
		NBPF24
		GPR34
		TCF23
		TNFSF8
		LHPP
		FAM83E
		GATSL2
		ZBED4
		AP5Z1
		RPA1
		SHMT1
		DLGAP3
		SHC3
		PYCARD
		MED29
		GSTP1
		MCTS1
		YIF1B
		CSMD1
		ABI2
		SSTR2
		SEMA4F
		NKD1
		PTPN4
		CYB5A
		NUP93
		THAP8
		PSMB9
		S100A16
		LAMA4
		SOCS5
		TRHDE
		FAM229B
		KIAA1551
		FGB
		FUS
		NSL1
		MRPS23
		FOSL2
		ELP2
		IKBKB
